# Supplementary material for: Population Genomics and Inference of Mycobacterium avium Complex Clusters in Cystic Fibrosis Care Centers, United States
Source: Emerg Infect Dis. 2021 Nov;27(11):2836–46. doi: 10.3201/eid2711.210124 (PMC8544995; doi:10.3201/eid2711.210124)
Supplement: Appendix 1 — Metadata tables for isolates used in population genomics and inference of Mycobacterium avium complex clusters in cystic fibrosis centers, United States. [file 21-0124-Techapp-s1.xlsx]

## Sheet: Appendix 1 Table 1
Article DOI: https://doi.org/10.3201/eid2711.210124
Population Genomics and Inference of Mycobacterium avium Complex Clusters in Cystic Fibrosis Care Centers, United States
Appendix 1 Table 1. Metadata for reference, type strain and background isolates used in this study. Attributes for all the analyzed M. avium (MAV), M. i. subsp. chimaera (MCHIM) and M. i. subsp. intracellulare (MINT) genomes include isolate identifier, source, country and region of origin, clade/lineage, cluster, reservoir, taxonomic identification, and citation.
Isolate	Taxon	Continent	Country	State	Collection Date	Category	Source	Citation
011194_8550.MAV	M. avium	N. America	USA		1994-01-01	non-CF	Human	Unpublished
SJ42.MCHIM	M. intracellulare subsp. chimaera	N. America	CAN			non-CF	Human	Hasan et al. 2017
05-4293.MAV	M. avium	N. America	USA	CA	2005-01-01	Zoonotic	non-Human	Unpublished
061107_1842.MAV	M. avium	N. America	USA			non-CF	Human	Unpublished
080597_8934.MAV	M. avium	N. America	USA		1997-01-01	non-CF	Human	Unpublished
09-5983.MAV	M. avium	N. America	USA	MN	2009-01-01	Zoonotic	non-Human	Unpublished
10-4249.MAV	M. avium	N. America	USA	CO	2010-01-01	Zoonotic	non-Human	Unpublished
10-5560.MAV	M. avium	N. America	USA	IA	2010-01-01	Zoonotic	non-Human	Unpublished
10-5581.MAV	M. avium	N. America	USA	LA	2010-01-01	Zoonotic	non-Human	Unpublished
10-5606.MAV	M. avium	N. America	USA	NC	2010-01-01	Zoonotic	non-Human	Unpublished
100.MAV	M. avium	N. America	USA		1983-01-01	non-CF	Human	Unpublished
104.MAV	M. avium	N. America	USA			non-CF	Human	Horan et al. 2006
10957-14	M. intracellulare subsp. intracellulare	Asia	CHN			Environmental	non-Human	Zhang et al. 2018
11-0986.MAV	M. avium	N. America	USA	IA	2011-01-01	Zoonotic	non-Human	Unpublished
12-062.MAV	M. avium	Europe	BEL			non-CF	Human	Bruffaerts et al. 2016
12-067.MAV	M. avium	Europe	BEL			non-CF	Human	Bruffaerts et al. 2016
13195-14	M. intracellulare subsp. intracellulare	Asia	CHN			Environmental	non-Human	Zhang et al. 2018
120709_2344.MAV	M. avium	N. America	USA		2009-12-07	non-CF	Human	Unpublished
120809_2495.MAV	M. avium	N. America	USA		2009-12-08	non-CF	Human	Unpublished
3482-14	M. intracellulare subsp. intracellulare	Asia	CHN			Environmental	non-Human	Zhang et al. 2018
12-ERS199497	M. intracellulare subsp. intracellulare	Europe	GBR			Zoonotic	non-Human	Bryant et al. 2016
ERS1560631	M. intracellulare subsp. intracellulare	Europe	GBR			non-CF	Human	Unpublished
ZUERICH1.MCHIM	M. intracellulare subsp. chimaera	Europe	CHE			Environmental	non-Human	van Ingen et al. 2017
2285R.MAV	M. avium	N. America	USA			non-CF	Human	Unpublished
3388.MAV	M. avium	N. America	USA		2005-01-01	non-CF	Human	Unpublished
ERS1560632	M. intracellulare subsp. intracellulare	Europe	GBR			non-CF	Human	Unpublished
A5.MAV	M. avium	N. America	USA		1985-01-01	non-CF	Human	Unpublished
ZUERICH2.MCHIM	M. intracellulare subsp. chimaera	Europe	CHE			Environmental	non-Human	van Ingen et al. 2017
F26002	M. intracellulare subsp. intracellulare	Europe	GBR		2013-11-14	non-CF	Human	Pankhurst et al. 2016
ATCC25291.MAV	M. avium	N. America	CAN			Zoonotic	non-Human	Unpublished
ATCC49884.MAV	M. avium	Europe	FRA		2010-01-01	Zoonotic	non-Human	Unpublished
ATCC700878	M. avium	N. America	USA		2005-05-24	Zoonotic	non-Human	Operario et al. 2019
CAM177.MAV	M. avium	Asia	JPN		2007-01-01	non-CF	Human	Yano et al. 2017
CAM57.MAV	M. avium	Asia	JPN		2007-01-01	non-CF	Human	Yano et al. 2017
CAM78.MAV	M. avium	Asia	JPN		2007-01-01	non-CF	Human	Yano et al. 2017
DH-2.MAV	M. avium	Asia	JPN			non-CF	Human	Uchiya et al. 2017
DH-6.MAV	M. avium	Asia	JPN			non-CF	Human	Uchiya et al. 2017
DJO-44271.MAV	M. avium	N. America	USA	TX		non-CF	Human	Unpublished
Oxford.SRR6044779	M. intracellulare subsp. chimaera	Europe	GBR		2016-03-31	non-CF	Human	Quan et al. 2018
Oxford.SRR6044794	M. intracellulare subsp. chimaera	Europe	GBR		2016-03-31	non-CF	Human	Quan et al. 2018
Oxford.SRR6044825	M. intracellulare subsp. chimaera	Europe	GBR		2016-03-31	non-CF	Human	Quan et al. 2018
F26872	M. intracellulare subsp. intracellulare	Europe	GBR		2013-11-22	non-CF	Human	Pankhurst et al. 2016
G85485	M. intracellulare subsp. intracellulare	Europe	GBR		2013-11-29	non-CF	Human	Pankhurst et al. 2016
H20339	M. intracellulare subsp. intracellulare	Europe	GBR		2013-07-03	non-CF	Human	Pankhurst et al. 2016
H29898	M. intracellulare subsp. intracellulare	Europe	GBR		2013-10-31	non-CF	Human	Pankhurst et al. 2016
FLAC0059.MAV	M. avium	N. America	USA	MI		non-CF	Human	Unpublished
Oxford.SRR6044826	M. intracellulare subsp. chimaera	Europe	GBR		2016-03-31	non-CF	Human	Quan et al. 2018
Oxford.SRR6044846	M. intracellulare subsp. chimaera	Europe	GBR		2016-03-31	non-CF	Human	Quan et al. 2018
Oxford.SRR6044868	M. intracellulare subsp. chimaera	Europe	GBR		2016-03-31	non-CF	Human	Quan et al. 2018
FLAC0117.MAV	M. avium	N. America	USA	MI		non-CF	Human	Unpublished
FLAC0130.MAV	M. avium	N. America	USA	MI		non-CF	Human	Unpublished
H31536	M. intracellulare subsp. intracellulare	Europe	GBR		2013-11-21	non-CF	Human	Pankhurst et al. 2016
FLAC0146.MAV	M. avium	N. America	USA	MI		non-CF	Human	Unpublished
FLAC0155.MAV	M. avium	N. America	USA	MI		non-CF	Human	Unpublished
FLAC0161.MAV	M. avium	N. America	USA	MI		non-CF	Human	Unpublished
H31849.I2	M. intracellulare subsp. intracellulare	Europe	GBR		2013-11-28	non-CF	Human	Pankhurst et al. 2016
FLAC0165.MAV	M. avium	N. America	USA	MI		non-CF	Human	Unpublished
H31892	M. intracellulare subsp. intracellulare	Europe	GBR		2013-11-28	non-CF	Human	Pankhurst et al. 2016
H32778.I2	M. intracellulare subsp. intracellulare	Europe	GBR		2013-12-12	non-CF	Human	Pankhurst et al. 2016
FLAC0216.MAV	M. avium	N. America	USA	MI		non-CF	Human	Unpublished
FLAC0256.MAV	M. avium	N. America	USA	MI		non-CF	Human	Unpublished
FLAC0257.MAV	M. avium	N. America	USA	MI		non-CF	Human	Unpublished
FLAC0260.MAV	M. avium	N. America	USA	MI		non-CF	Human	Unpublished
FLAC0346.MAV	M. avium	N. America	USA	MI		non-CF	Human	Unpublished
FLAC0351.MAV	M. avium	N. America	USA	MI		non-CF	Human	Unpublished
FLAC0371.MAV	M. avium	N. America	USA	MI		non-CF	Human	Unpublished
FLAC0376.MAV	M. avium	N. America	USA	MI		non-CF	Human	Unpublished
L4183	M. intracellulare subsp. intracellulare	Europe	GBR		2013-11-28	non-CF	Human	Pankhurst et al. 2016
M7749	M. intracellulare subsp. intracellulare	Europe	GBR		2013-12-02	non-CF	Human	Pankhurst et al. 2016
NCTC_10428	M. intracellulare subsp. intracellulare	Europe	GBR			Environmental	non-Human	Chand et al. 2017
Oxford.SRR6044771	M. intracellulare subsp. intracellulare	Europe	GBR		2016-03-31	non-CF	Human	Quan et al. 2018
Oxford.SRR6044781	M. intracellulare subsp. intracellulare	Europe	GBR		2016-03-31	non-CF	Human	Quan et al. 2018
Oxford.SRR6044786	M. intracellulare subsp. intracellulare	Europe	GBR		2016-03-31	non-CF	Human	Quan et al. 2018
Oxford.SRR6044809	M. intracellulare subsp. intracellulare	Europe	GBR		2016-03-31	non-CF	Human	Quan et al. 2018
H87.MAV	M. avium	N. America	USA	CO	2011-01-01	Environmental	non-Human	Zhao et al. 2017
HF-1.MAV	M. avium	Asia	JPN			non-CF	Human	Uchiya et al. 2017
HF-4.MAV	M. avium	Asia	JPN			non-CF	Human	Uchiya et al. 2017
HP17.MAV	M. avium	Asia	JPN		2012-01-01	non-CF	Human	Yano et al. 2017
IH-065.MAV	M. avium	Asia	JPN			non-CF	Human	Uchiya et al. 2017
IH-068.MAV	M. avium	Asia	JPN			non-CF	Human	Uchiya et al. 2017
IH-149.MAV	M. avium	Asia	JPN			non-CF	Human	Uchiya et al. 2017
IH-217.MAV	M. avium	Asia	JPN			non-CF	Human	Uchiya et al. 2017
IH-483.MAV	M. avium	Asia	JPN			non-CF	Human	Uchiya et al. 2017
IH-687.MAV	M. avium	Asia	JPN			non-CF	Human	Uchiya et al. 2017
IH-801.MAV	M. avium	Asia	JPN			non-CF	Human	Uchiya et al. 2017
Oxford.SRR6044869	M. intracellulare subsp. chimaera	Europe	GBR		2016-03-31	non-CF	Human	Quan et al. 2018
K10.MAV	M. avium	Oceania	USA		1970-01-01	Zoonotic	non-Human	Li et al. 2005
Oxford.SRR6044818	M. intracellulare subsp. intracellulare	Europe	GBR		2016-03-31	non-CF	Human	Quan et al. 2018
Oxford.SRR6044932	M. intracellulare subsp. chimaera	Europe	GBR		2016-03-31	non-CF	Human	Quan et al. 2018
Oxford.SRR6044953	M. intracellulare subsp. chimaera	Europe	GBR		2016-03-31	non-CF	Human	Quan et al. 2018
Oxford.SRR6044960	M. intracellulare subsp. chimaera	Europe	GBR		2016-03-31	non-CF	Human	Quan et al. 2018
LYM086.MAV	M. avium	Europe	BEL			Zoonotic	non-Human	Bruffaerts et al. 2016
LYM122.MAV	M. avium	Europe	BEL			Zoonotic	non-Human	Bruffaerts et al. 2016
Oxford.SRR6044844	M. intracellulare subsp. intracellulare	Europe	GBR		2016-03-31	non-CF	Human	Quan et al. 2018
Ma_60_08.MAV	M. avium	Europe	PRT		2005-06-30	non-CF	Human	Sousa et al. 2019
MAC109.MAV	M. avium	N. America	USA			non-CF	Human	Mattern et al. 2018
MAH-27-1.MAV	M. avium	Europe	DEU		2010-01-01	Environmental	non-Human	Lahiri et al. 2014
MAH-2721.MAV	M. avium	Europe	DEU		2004-01-01	non-CF	Human	Lahiri et al. 2014
MAH-E-101-6.MAV	M. avium	Europe	DEU		2010-01-01	Environmental	non-Human	Sanchini et al. 2016
MAH-E-104-1.MAV	M. avium	Europe	DEU		2010-01-01	Environmental	non-Human	Sanchini et al. 2016
MAH-E-106.MAV	M. avium	Europe	DEU		2010-01-01	Environmental	non-Human	Sanchini et al. 2016
MAH-E-149-2.MAV	M. avium	Europe	DEU		2010-01-01	Environmental	non-Human	Sanchini et al. 2016
MAH-E-149-7.MAV	M. avium	Europe	DEU		2010-01-01	Environmental	non-Human	Sanchini et al. 2016
MAH-E-2514.MAV	M. avium	Europe	DEU		2001-01-01	Environmental	non-Human	Sanchini et al. 2016
MAH-E-3044.MAV	M. avium	Europe	DEU		2001-01-01	Environmental	non-Human	Sanchini et al. 2016
MAH-E-57-3.MAV	M. avium	Europe	DEU		2010-01-01	Environmental	non-Human	Sanchini et al. 2016
MAH-E-61-1t.MAV	M. avium	Europe	DEU		2010-01-01	Environmental	non-Human	Sanchini et al. 2016
MAH-E-63-1.MAV	M. avium	Europe	DEU		2010-01-01	Environmental	non-Human	Sanchini et al. 2016
MAH-E-82-7.MAV	M. avium	Europe	DEU		2010-01-01	Environmental	non-Human	Sanchini et al. 2016
MAH-E-88-1.MAV	M. avium	Europe	DEU		2010-01-01	Environmental	non-Human	Sanchini et al. 2016
MAH-E-89-1.MAV	M. avium	Europe	DEU		2010-01-01	Environmental	non-Human	Sanchini et al. 2016
MAH-P-0913.MAV	M. avium	Europe	DEU		2013-01-01	non-CF	Human	Sanchini et al. 2016
MAH-P-10091-06.MAV	M. avium	Europe	DEU		2006-01-01	non-CF	Human	Sanchini et al. 2016
MAH-P-10203-06.MAV	M. avium	Europe	DEU		2006-01-01	non-CF	Human	Sanchini et al. 2016
MAH-P-11082-03.MAV	M. avium	Europe	DEU		2003-01-01	non-CF	Human	Sanchini et al. 2016
MAH-P-2014-08.MAV	M. avium	Europe	DEU		2008-01-01	non-CF	Human	Sanchini et al. 2016
MAH-P-3449-08.MAV	M. avium	Europe	DEU		2008-01-01	non-CF	Human	Sanchini et al. 2016
MAH-P-528-08.MAV	M. avium	Europe	DEU		2008-01-01	non-CF	Human	Sanchini et al. 2016
MAH-P-589-08.MAV	M. avium	Europe	DEU		2008-01-01	non-CF	Human	Sanchini et al. 2016
MAH-P-709-08.MAV	M. avium	Europe	DEU		2008-01-01	non-CF	Human	Sanchini et al. 2016
MAH-P-7673-04.MAV	M. avium	Europe	DEU		2004-01-01	non-CF	Human	Sanchini et al. 2016
MAH-P-772-08.MAV	M. avium	Europe	DEU		2008-01-01	non-CF	Human	Sanchini et al. 2016
MAH-P-8933-06.MAV	M. avium	Europe	DEU		2006-01-01	non-CF	Human	Sanchini et al. 2016
MAH-P-9060-06.MAV	M. avium	Europe	DEU		2006-01-01	non-CF	Human	Sanchini et al. 2016
MAHP-04-13.MAV	M. avium	Europe	DEU		2013-01-01	non-CF	Human	Sanchini et al. 2016
MAHP-10058-06.MAV	M. avium	Europe	DEU		2006-01-01	non-CF	Human	Sanchini et al. 2016
MAHP-883.MAV	M. avium	Europe	DEU		2008-01-01	non-CF	Human	Sanchini et al. 2016
MAV_061107_1842.MAV	M. avium	N. America	USA		2007-01-01	non-CF	Human	Unpublished
MAV_120709_2344.MAV	M. avium	N. America	USA		2009-12-07	non-CF	Human	Unpublished
MAV_120809_2495.MAV	M. avium	N. America	USA		2009-12-08	non-CF	Human	Unpublished
MAV01.MAV	M. avium	Europe	NOR		2007-10-10	non-CF	Human	Kannan et al. 2019
MAV02.MAV	M. avium	Europe	NOR		2009-02-25	non-CF	Human	Kannan et al. 2019
MAV03.MAV	M. avium	Europe	NOR		2005-04-07	non-CF	Human	Kannan et al. 2019
MAV12.MAV	M. avium	Europe	NOR		2010-07-01	non-CF	Human	Kannan et al. 2019
MAV14.MAV	M. avium	Europe	NOR		2009-03-11	non-CF	Human	Kannan et al. 2019
MAV15.MAV	M. avium	Europe	NOR		2009-09-07	non-CF	Human	Kannan et al. 2019
MAV20.MAV	M. avium	Europe	NOR		2007-02-21	non-CF	Human	Kannan et al. 2019
MAV25.MAV	M. avium	Europe	NOR		2007-03-23	non-CF	Human	Kannan et al. 2019
MAV26.MAV	M. avium	Europe	NOR		2005-12-09	non-CF	Human	Kannan et al. 2019
MAV28.MAV	M. avium	Europe	NOR		2008-02-14	non-CF	Human	Kannan et al. 2019
MAV30.MAV	M. avium	Europe	NOR		2008-04-16	non-CF	Human	Kannan et al. 2019
MAV33.MAV	M. avium	Europe	NOR		2006-05-05	non-CF	Human	Kannan et al. 2019
MAV39.MAV	M. avium	Europe	NOR		2007-02-05	non-CF	Human	Kannan et al. 2019
MAV40.MAV	M. avium	Europe	NOR		2005-08-12	non-CF	Human	Kannan et al. 2019
MAV41.MAV	M. avium	Europe	NOR		2008-12-28	non-CF	Human	Kannan et al. 2019
MAV6.MAV	M. avium	Europe	NOR		2006-12-20	non-CF	Human	Kannan et al. 2019
MK20-1.MAV	M. avium	Asia	JPN			non-CF	Human	Uchiya et al. 2017
MK20-5.MAV	M. avium	Asia	JPN			non-CF	Human	Uchiya et al. 2017
Oxford.SRR6044853	M. intracellulare subsp. intracellulare	Europe	GBR		2016-03-31	non-CF	Human	Quan et al. 2018
Oxford.SRR6044877	M. intracellulare subsp. intracellulare	Europe	GBR		2016-03-31	non-CF	Human	Quan et al. 2018
MYC01.MAV	M. avium	N. America	USA	CA	2001-12-08	Zoonotic	non-Human	Pfeiffer et al. 2017
MYC02.MAV	M. avium	N. America	USA	CA	2002-09-25	Zoonotic	non-Human	Pfeiffer et al. 2017
MYC08.MAV	M. avium	N. America	USA	CA	2003-09-13	Zoonotic	non-Human	Pfeiffer et al. 2017
MYC09.MAV	M. avium	N. America	USA	CA	2006-02-08	Zoonotic	non-Human	Pfeiffer et al. 2017
MYC10.MAV	M. avium	N. America	USA	CA	2003-06-08	Zoonotic	non-Human	Pfeiffer et al. 2017
MYC104.MAV	M. avium	N. America	USA	CA	1995-11-24	Zoonotic	non-Human	Pfeiffer et al. 2017
MYC12.MAV	M. avium	N. America	USA	CA	2002-05-30	Zoonotic	non-Human	Pfeiffer et al. 2017
Oxford.SRR6044895	M. intracellulare subsp. intracellulare	Europe	GBR		2016-03-31	non-CF	Human	Quan et al. 2018
MYC14.MAV	M. avium	N. America	USA	CA	2004-06-17	Zoonotic	non-Human	Pfeiffer et al. 2017
MYC15.MAV	M. avium	N. America	USA	CA	2012-06-04	Zoonotic	non-Human	Pfeiffer et al. 2017
MYC16.MAV	M. avium	N. America	USA	CA	2007-09-25	Zoonotic	non-Human	Pfeiffer et al. 2017
MYC19.MAV	M. avium	N. America	USA	CA	2003-07-01	Zoonotic	non-Human	Pfeiffer et al. 2017
MYC21.MAV	M. avium	N. America	USA	CA	2009-07-02	Zoonotic	non-Human	Pfeiffer et al. 2017
MYC23.MAV	M. avium	N. America	USA	CA	2005-08-20	Zoonotic	non-Human	Pfeiffer et al. 2017
Oxford.SRR6044908	M. intracellulare subsp. intracellulare	Europe	GBR		2016-03-31	non-CF	Human	Quan et al. 2018
MYC25.MAV	M. avium	N. America	USA	CA	2012-04-26	Zoonotic	non-Human	Pfeiffer et al. 2017
MYC27.MAV	M. avium	N. America	USA	CA	2002-04-16	Zoonotic	non-Human	Pfeiffer et al. 2017
MYC29.MAV	M. avium	N. America	USA	CA	2008-05-09	Zoonotic	non-Human	Pfeiffer et al. 2017
MYC30.MAV	M. avium	N. America	USA	CA	2007-11-27	Zoonotic	non-Human	Pfeiffer et al. 2017
MYC32.MAV	M. avium	N. America	USA	CA	2009-11-05	Zoonotic	non-Human	Pfeiffer et al. 2017
Oxford.SRR6044920	M. intracellulare subsp. intracellulare	Europe	GBR		2016-03-31	non-CF	Human	Quan et al. 2018
MYC36.MAV	M. avium	N. America	USA	CA	2003-05-20	Zoonotic	non-Human	Pfeiffer et al. 2017
MYC37.MAV	M. avium	N. America	USA	CA	2002-04-16	Zoonotic	non-Human	Pfeiffer et al. 2017
MYC38.MAV	M. avium	N. America	USA	CA	2007-08-21	Zoonotic	non-Human	Pfeiffer et al. 2017
MYC39.MAV	M. avium	N. America	USA	CA	2011-06-10	Zoonotic	non-Human	Pfeiffer et al. 2017
MYC41c.MAV	M. avium	N. America	USA	CA	2003-04-14	Zoonotic	non-Human	Pfeiffer et al. 2017
MYC42c.MAV	M. avium	N. America	USA	CA	2013-04-17	Zoonotic	non-Human	Pfeiffer et al. 2017
MYC45.MAV	M. avium	N. America	USA	CA	2013-09-02	Zoonotic	non-Human	Pfeiffer et al. 2017
MYC46.MAV	M. avium	N. America	USA	CA	2009-04-18	Zoonotic	non-Human	Pfeiffer et al. 2017
MYC48.MAV	M. avium	N. America	USA	CA	2002-04-16	Zoonotic	non-Human	Pfeiffer et al. 2017
MYC50.MAV	M. avium	N. America	USA	CA	2014-10-06	Zoonotic	non-Human	Pfeiffer et al. 2017
MYC52.MAV	M. avium	N. America	USA	CA	2014-05-27	Zoonotic	non-Human	Pfeiffer et al. 2017
MYC59a.MAV	M. avium	N. America	USA	CA	2001-04-21	Zoonotic	non-Human	Pfeiffer et al. 2017
MYC62.MAV	M. avium	N. America	USA	CA	2003-10-24	Zoonotic	non-Human	Pfeiffer et al. 2017
MYC84.MAV	M. avium	N. America	USA	CA	2012-11-20	Zoonotic	non-Human	Pfeiffer et al. 2017
MYC85.MAV	M. avium	N. America	USA	CA	2013-10-17	Zoonotic	non-Human	Pfeiffer et al. 2017
MYC86.MAV	M. avium	N. America	USA	CA	2015-06-21	Zoonotic	non-Human	Pfeiffer et al. 2017
MYC94.MAV	M. avium	N. America	USA	CA	2001-12-17	Zoonotic	non-Human	Pfeiffer et al. 2017
Oxford.SRR6044921	M. intracellulare subsp. intracellulare	Europe	GBR		2016-03-31	non-CF	Human	Quan et al. 2018
Oxford.SRR6044935	M. intracellulare subsp. intracellulare	Europe	GBR		2016-03-31	non-CF	Human	Quan et al. 2018
OCU404.MAV	M. avium	Asia	JPN		2004-01-01	non-CF	Human	Yano et al. 2017
OCU462.MAV	M. avium	Asia	JPN		2005-01-01	non-CF	Human	Yano et al. 2017
OCU464.MAV	M. avium	Asia	JPN		2007-01-01	non-CF	Human	Yano et al. 2017
OCU466.MAV	M. avium	Asia	JPN		2005-01-01	non-CF	Human	Yano et al. 2017
OCU491.MAV	M. avium	Asia	JPN		2005-01-01	Zoonotic	non-Human	Yano et al. 2017
OCU556.MAV	M. avium	Asia	JPN		2006-01-01	Zoonotic	non-Human	Yano et al. 2017
OCU873s_P7_4s.MAV	M. avium	Asia	JPN		2007-01-01	non-CF	Human	Yano et al. 2017
OCU901s_S2_2s.MAV	M. avium	Asia	JPN		2007-01-01	non-CF	Human	Yano et al. 2017
Oxford.H19122.MAV	M. avium	Europe	GBR		2013-06-19	non-CF	Human	Pankhurst et al. 2016
Oxford.H33347.MAV	M. avium	Europe	GBR		2013-12-19	non-CF	Human	Pankhurst et al. 2016
Oxford.SRR6044948	M. intracellulare subsp. intracellulare	Europe	GBR		2016-03-31	non-CF	Human	Quan et al. 2018
Oxford.SRR6044776.MAV	M. avium	Europe	GBR		2016-03-31	non-CF	Human	Quan et al. 2018
Oxford.SRR6044961	M. intracellulare subsp. chimaera	Europe	GBR		2016-03-31	non-CF	Human	Quan et al. 2018
Oxford.SRR6044962	M. intracellulare subsp. intracellulare	Europe	GBR		2016-03-31	non-CF	Human	Quan et al. 2018
Oxford.SRR6044783.MAV	M. avium	Europe	GBR		2016-03-31	non-CF	Human	Quan et al. 2018
Oxford.SRR6044969	M. intracellulare subsp. intracellulare	Europe	GBR		2016-03-31	non-CF	Human	Quan et al. 2018
Oxford.SRR6044791.MAV	M. avium	Europe	GBR		2016-03-31	non-CF	Human	Quan et al. 2018
Oxford.SRR6044793.MAV	M. avium	Europe	GBR		2016-03-31	non-CF	Human	Quan et al. 2018
Oxford.SRR6044970	M. intracellulare subsp. chimaera	Europe	GBR		2016-03-31	non-CF	Human	Quan et al. 2018
Oxford.SRR6044796.MAV	M. avium	Europe	GBR		2016-03-31	non-CF	Human	Quan et al. 2018
Oxford.SRR6044798.MAV	M. avium	Europe	GBR		2016-03-31	non-CF	Human	Quan et al. 2018
Oxford.SRR6044980	M. intracellulare subsp. intracellulare	Europe	GBR		2016-03-31	non-CF	Human	Quan et al. 2018
Oxford.SRR6044810.MAV	M. avium	Europe	GBR		2016-03-31	non-CF	Human	Quan et al. 2018
Oxford.SRR6044813.MAV	M. avium	Europe	GBR		2016-03-31	non-CF	Human	Quan et al. 2018
Oxford.SRR6044816.MAV	M. avium	Europe	GBR		2016-03-31	non-CF	Human	Quan et al. 2018
Oxford.SRR6045029	M. intracellulare subsp. intracellulare	Europe	GBR		2016-03-31	non-CF	Human	Quan et al. 2018
Oxford.SRR6044824.MAV	M. avium	Europe	GBR		2016-03-31	non-CF	Human	Quan et al. 2018
Oxford.SRR6045038	M. intracellulare subsp. chimaera	Europe	GBR		2016-03-31	non-CF	Human	Quan et al. 2018
Oxford.SRR6045051	M. intracellulare subsp. chimaera	Europe	GBR		2016-03-31	non-CF	Human	Quan et al. 2018
Oxford.SRR6044827.MAV	M. avium	Europe	GBR		2016-03-31	non-CF	Human	Quan et al. 2018
Oxford.SRR6045030	M. intracellulare subsp. intracellulare	Europe	GBR		2016-03-31	non-CF	Human	Quan et al. 2018
Oxford.SRR6045075	M. intracellulare subsp. chimaera	Europe	GBR		2016-03-31	non-CF	Human	Quan et al. 2018
Oxford.SRR6044849.MAV	M. avium	Europe	GBR		2016-03-31	non-CF	Human	Quan et al. 2018
Oxford.SRR6045031	M. intracellulare subsp. intracellulare	Europe	GBR		2016-03-31	non-CF	Human	Quan et al. 2018
Oxford.SRR6044860.MAV	M. avium	Europe	GBR		2016-03-31	non-CF	Human	Quan et al. 2018
Oxford.SRR6044865.MAV	M. avium	Europe	GBR		2016-03-31	non-CF	Human	Quan et al. 2018
Oxford.SRR6045078	M. intracellulare subsp. chimaera	Europe	GBR		2016-03-31	non-CF	Human	Quan et al. 2018
Oxford.SRR6045083	M. intracellulare subsp. chimaera	Europe	GBR		2016-03-31	non-CF	Human	Quan et al. 2018
Oxford.SRR6045044	M. intracellulare subsp. intracellulare	Europe	GBR		2016-03-31	non-CF	Human	Quan et al. 2018
Oxford.SRR6044878.MAV	M. avium	Europe	GBR		2016-03-31	non-CF	Human	Quan et al. 2018
Oxford.SRR6044879.MAV	M. avium	Europe	GBR		2016-03-31	non-CF	Human	Quan et al. 2018
Oxford.SRR6044885.MAV	M. avium	Europe	GBR		2016-03-31	non-CF	Human	Quan et al. 2018
Oxford.SRR6044894.MAV	M. avium	Europe	GBR		2016-03-31	non-CF	Human	Quan et al. 2018
Oxford.SRR6045059	M. intracellulare subsp. intracellulare	Europe	GBR		2016-03-31	non-CF	Human	Quan et al. 2018
Oxford.SRR6044899.MAV	M. avium	Europe	GBR		2016-03-31	non-CF	Human	Quan et al. 2018
Oxford.SRR6044901.MAV	M. avium	Europe	GBR		2016-03-31	non-CF	Human	Quan et al. 2018
Oxford.SRR6044903.MAV	M. avium	Europe	GBR		2016-03-31	non-CF	Human	Quan et al. 2018
Oxford.SRR6044906.MAV	M. avium	Europe	GBR		2016-03-31	non-CF	Human	Quan et al. 2018
Oxford.SRR6044907.MAV	M. avium	Europe	GBR		2016-03-31	non-CF	Human	Quan et al. 2018
Oxford.SRR6045066	M. intracellulare subsp. intracellulare	Europe	GBR		2016-03-31	non-CF	Human	Quan et al. 2018
Oxford.SRR6044913.MAV	M. avium	Europe	GBR		2016-03-31	non-CF	Human	Quan et al. 2018
Oxford.SRR6045067	M. intracellulare subsp. intracellulare	Europe	GBR		2016-03-31	non-CF	Human	Quan et al. 2018
Oxford.SRR6045094	M. intracellulare subsp. intracellulare	Europe	GBR		2016-03-31	non-CF	Human	Quan et al. 2018
Oxford.SRR6044929.MAV	M. avium	Europe	GBR		2016-03-31	non-CF	Human	Quan et al. 2018
Oxford.SRR6045095	M. intracellulare subsp. chimaera	Europe	GBR		2016-03-31	non-CF	Human	Quan et al. 2018
Oxford.SRR6045101	M. intracellulare subsp. intracellulare	Europe	GBR		2016-03-31	non-CF	Human	Quan et al. 2018
Oxford.SRR6044944.MAV	M. avium	Europe	GBR		2016-03-31	non-CF	Human	Quan et al. 2018
Oxford.SRR6045103	M. intracellulare subsp. intracellulare	Europe	GBR		2016-03-31	non-CF	Human	Quan et al. 2018
Oxford.SRR6045153	M. intracellulare subsp. chimaera	Europe	GBR		2016-03-31	non-CF	Human	Quan et al. 2018
Oxford.SRR6045154	M. intracellulare subsp. chimaera	Europe	GBR		2016-03-31	non-CF	Human	Quan et al. 2018
Oxford.SRR6045157	M. intracellulare subsp. chimaera	Europe	GBR		2016-03-31	non-CF	Human	Quan et al. 2018
Oxford.SRR6045111	M. intracellulare subsp. intracellulare	Europe	GBR		2016-03-31	non-CF	Human	Quan et al. 2018
Oxford.SRR6045129	M. intracellulare subsp. intracellulare	Europe	GBR		2016-03-31	non-CF	Human	Quan et al. 2018
Oxford.SRR6045171	M. intracellulare subsp. chimaera	Europe	GBR		2016-03-31	non-CF	Human	Quan et al. 2018
Oxford.SRR6044972.MAV	M. avium	Europe	GBR		2016-03-31	non-CF	Human	Quan et al. 2018
Oxford.SRR6044973.MAV	M. avium	Europe	GBR		2016-03-31	non-CF	Human	Quan et al. 2018
Oxford.SRR6045160	M. intracellulare subsp. intracellulare	Europe	GBR		2016-03-31	non-CF	Human	Quan et al. 2018
Oxford.SRR6044984.MAV	M. avium	Europe	GBR		2016-03-31	non-CF	Human	Quan et al. 2018
Oxford.SRR6044992.MAV	M. avium	Europe	GBR		2016-03-31	non-CF	Human	Quan et al. 2018
Oxford.SRR6044995.MAV	M. avium	Europe	GBR		2016-03-31	non-CF	Human	Quan et al. 2018
Oxford.SRR6044998.MAV	M. avium	Europe	GBR		2016-03-31	non-CF	Human	Quan et al. 2018
Oxford.SRR6045013.MAV	M. avium	Europe	GBR		2016-03-31	non-CF	Human	Quan et al. 2018
Oxford.SRR6045020.MAV	M. avium	Europe	GBR		2016-03-31	non-CF	Human	Quan et al. 2018
Oxford.SRR6045025.MAV	M. avium	Europe	GBR		2016-03-31	non-CF	Human	Quan et al. 2018
Oxford.SRR6045187	M. intracellulare subsp. intracellulare	Europe	GBR		2016-03-31	non-CF	Human	Quan et al. 2018
Oxford.SRR6045195	M. intracellulare subsp. intracellulare	Europe	GBR		2016-03-31	non-CF	Human	Quan et al. 2018
Oxford.SRR6045202	M. intracellulare subsp. intracellulare	Europe	GBR		2016-03-31	non-CF	Human	Quan et al. 2018
Oxford.SRR6045203	M. intracellulare subsp. chimaera	Europe	GBR		2016-03-31	non-CF	Human	Quan et al. 2018
Oxford.SRR6045215	M. intracellulare subsp. intracellulare	Europe	GBR		2016-03-31	non-CF	Human	Quan et al. 2018
Oxford.SRR6045213	M. intracellulare subsp. chimaera	Europe	GBR		2016-03-31	non-CF	Human	Quan et al. 2018
Oxford.SRR6045055.MAV	M. avium	Europe	GBR		2016-03-31	non-CF	Human	Quan et al. 2018
Oxford.SRR6045225	M. intracellulare subsp. intracellulare	Europe	GBR		2016-03-31	non-CF	Human	Quan et al. 2018
Oxford.SRR6045229	M. intracellulare subsp. intracellulare	Europe	GBR		2016-03-31	non-CF	Human	Quan et al. 2018
Oxford.SRR6045299	M. intracellulare subsp. intracellulare	Europe	GBR		2016-03-31	non-CF	Human	Quan et al. 2018
Oxford.SRR6045273	M. intracellulare subsp. chimaera	Europe	GBR		2016-03-31	non-CF	Human	Quan et al. 2018
Oxford.SRR6045077.MAV	M. avium	Europe	GBR		2016-03-31	non-CF	Human	Quan et al. 2018
Oxford.SRR6045280	M. intracellulare subsp. chimaera	Europe	GBR		2016-03-31	non-CF	Human	Quan et al. 2018
Oxford.SRR6045081.MAV	M. avium	Europe	GBR		2016-03-31	non-CF	Human	Quan et al. 2018
Oxford.SRR6045082.MAV	M. avium	Europe	GBR		2016-03-31	non-CF	Human	Quan et al. 2018
Oxford.SRR6045300	M. intracellulare subsp. chimaera	Europe	GBR		2016-03-31	non-CF	Human	Quan et al. 2018
Oxford.SRR6045084.MAV	M. avium	Europe	GBR		2016-03-31	non-CF	Human	Quan et al. 2018
Oxford.SRR6045349	M. intracellulare subsp. intracellulare	Europe	GBR		2016-03-31	non-CF	Human	Quan et al. 2018
Oxford.SRR6045319	M. intracellulare subsp. chimaera	Europe	GBR		2016-03-31	non-CF	Human	Quan et al. 2018
Oxford.SRR6045375	M. intracellulare subsp. intracellulare	Europe	GBR		2016-03-31	non-CF	Human	Quan et al. 2018
Oxford.SRR6045378	M. intracellulare subsp. intracellulare	Europe	GBR		2016-03-31	non-CF	Human	Quan et al. 2018
Oxford.SRR6045403	M. intracellulare subsp. intracellulare	Europe	GBR		2016-03-31	non-CF	Human	Quan et al. 2018
Oxford.SRR6045112.MAV	M. avium	Europe	GBR		2016-03-31	non-CF	Human	Quan et al. 2018
Oxford.SRR6045126.MAV	M. avium	Europe	GBR		2016-03-31	non-CF	Human	Quan et al. 2018
Oxford.SRR6045446	M. intracellulare subsp. intracellulare	Europe	GBR		2016-03-31	non-CF	Human	Quan et al. 2018
Oxford.SRR6045140.MAV	M. avium	Europe	GBR		2016-03-31	non-CF	Human	Quan et al. 2018
Oxford.SRR6045143.MAV	M. avium	Europe	GBR		2016-03-31	non-CF	Human	Quan et al. 2018
Oxford.SRR6045147.MAV	M. avium	Europe	GBR		2016-03-31	non-CF	Human	Quan et al. 2018
Oxford.SRR6045152.MAV	M. avium	Europe	GBR		2016-03-31	non-CF	Human	Quan et al. 2018
Oxford.SRR6045363	M. intracellulare subsp. chimaera	Europe	GBR		2016-03-31	non-CF	Human	Quan et al. 2018
Oxford.SRR6045372	M. intracellulare subsp. chimaera	Europe	GBR		2016-03-31	non-CF	Human	Quan et al. 2018
Oxford.SRR6045385	M. intracellulare subsp. chimaera	Europe	GBR		2016-03-31	non-CF	Human	Quan et al. 2018
Oxford.SRR6045456	M. intracellulare subsp. intracellulare	Europe	GBR		2016-03-31	non-CF	Human	Quan et al. 2018
Oxford.SRR6045170.MAV	M. avium	Europe	GBR		2016-03-31	non-CF	Human	Quan et al. 2018
Oxford.SRR6045429	M. intracellulare subsp. chimaera	Europe	GBR		2016-03-31	non-CF	Human	Quan et al. 2018
Oxford.SRR6045468	M. intracellulare subsp. intracellulare	Europe	GBR		2016-03-31	non-CF	Human	Quan et al. 2018
Oxford.SRR6045192.MAV	M. avium	Europe	GBR		2016-03-31	non-CF	Human	Quan et al. 2018
Oxford.SRR6045193.MAV	M. avium	Europe	GBR		2016-03-31	non-CF	Human	Quan et al. 2018
Oxford.SRR6045194.MAV	M. avium	Europe	GBR		2016-03-31	non-CF	Human	Quan et al. 2018
Oxford.SRR6045512	M. intracellulare subsp. intracellulare	Europe	GBR		2016-03-31	non-CF	Human	Quan et al. 2018
Oxford.SRR6045539	M. intracellulare subsp. intracellulare	Europe	GBR		2016-03-31	non-CF	Human	Quan et al. 2018
Oxford.SRR6045451	M. intracellulare subsp. chimaera	Europe	GBR		2016-03-31	non-CF	Human	Quan et al. 2018
Oxford.SRR6045463	M. intracellulare subsp. chimaera	Europe	GBR		2016-03-31	non-CF	Human	Quan et al. 2018
Oxford.SRR6045562	M. intracellulare subsp. intracellulare	Europe	GBR		2016-03-31	non-CF	Human	Quan et al. 2018
Oxford.SRR6045223.MAV	M. avium	Europe	GBR		2016-03-31	non-CF	Human	Quan et al. 2018
Oxford.SRR6045568	M. intracellulare subsp. intracellulare	Europe	GBR		2016-03-31	non-CF	Human	Quan et al. 2018
Oxford.SRR6045226.MAV	M. avium	Europe	GBR		2016-03-31	non-CF	Human	Quan et al. 2018
Oxford.SRR6045570	M. intracellulare subsp. intracellulare	Europe	GBR		2016-03-31	non-CF	Human	Quan et al. 2018
Oxford.SRR6045234.MAV	M. avium	Europe	GBR		2016-03-31	non-CF	Human	Quan et al. 2018
Oxford.SRR6045239.MAV	M. avium	Europe	GBR		2016-03-31	non-CF	Human	Quan et al. 2018
Oxford.SRR6045252.MAV	M. avium	Europe	GBR		2016-03-31	non-CF	Human	Quan et al. 2018
Oxford.SRR6045257.MAV	M. avium	Europe	GBR		2016-03-31	non-CF	Human	Quan et al. 2018
Oxford.SRR6045259.MAV	M. avium	Europe	GBR		2016-03-31	non-CF	Human	Quan et al. 2018
Oxford.SRR6045266.MAV	M. avium	Europe	GBR		2016-03-31	non-CF	Human	Quan et al. 2018
Oxford.SRR6045269.MAV	M. avium	Europe	GBR		2016-03-31	non-CF	Human	Quan et al. 2018
Oxford.SRR6045581	M. intracellulare subsp. chimaera	Europe	GBR		2016-03-31	non-CF	Human	Quan et al. 2018
Oxford.SRR6045601	M. intracellulare subsp. chimaera	Europe	GBR		2016-03-31	non-CF	Human	Quan et al. 2018
Oxford.SRR6045296.MAV	M. avium	Europe	GBR		2016-03-31	non-CF	Human	Quan et al. 2018
Oxford.SRR6045571	M. intracellulare subsp. intracellulare	Europe	GBR		2016-03-31	non-CF	Human	Quan et al. 2018
Oxford.SRR6045605	M. intracellulare subsp. chimaera	Europe	GBR		2016-03-31	non-CF	Human	Quan et al. 2018
Oxford.SRR6045306.MAV	M. avium	Europe	GBR		2016-03-31	non-CF	Human	Quan et al. 2018
Oxford.SRR6045307.MAV	M. avium	Europe	GBR		2016-03-31	non-CF	Human	Quan et al. 2018
Oxford.SRR6045313.MAV	M. avium	Europe	GBR		2016-03-31	non-CF	Human	Quan et al. 2018
Oxford.SRR6045317.MAV	M. avium	Europe	GBR		2016-03-31	non-CF	Human	Quan et al. 2018
Oxford.SRR6045610	M. intracellulare subsp. chimaera	Europe	GBR		2016-03-31	non-CF	Human	Quan et al. 2018
Oxford.SRR6045328.MAV	M. avium	Europe	GBR		2016-03-31	non-CF	Human	Quan et al. 2018
Oxford.SRR6045340.MAV	M. avium	Europe	GBR		2016-03-31	non-CF	Human	Quan et al. 2018
Oxford.SRR6045344.MAV	M. avium	Europe	GBR		2016-03-31	non-CF	Human	Quan et al. 2018
Oxford.SRR6045595	M. intracellulare subsp. intracellulare	Europe	GBR		2016-03-31	non-CF	Human	Quan et al. 2018
Oxford.SRR6045355.MAV	M. avium	Europe	GBR		2016-03-31	non-CF	Human	Quan et al. 2018
Oxford.SRR6045612	M. intracellulare subsp. chimaera	Europe	GBR		2016-03-31	non-CF	Human	Quan et al. 2018
Oxford.SRR6045677	M. intracellulare subsp. chimaera	Europe	GBR		2016-03-31	non-CF	Human	Quan et al. 2018
Oxford.SRR6045609	M. intracellulare subsp. intracellulare	Europe	GBR		2016-03-31	non-CF	Human	Quan et al. 2018
Oxford.SRR6045377.MAV	M. avium	Europe	GBR		2016-03-31	non-CF	Human	Quan et al. 2018
Oxford.SRR6045666	M. intracellulare subsp. intracellulare	Europe	GBR		2016-03-31	non-CF	Human	Quan et al. 2018
Oxford.SRR6045698	M. intracellulare subsp. chimaera	Europe	GBR		2016-03-31	non-CF	Human	Quan et al. 2018
Oxford.SRR6045393.MAV	M. avium	Europe	GBR		2016-03-31	non-CF	Human	Quan et al. 2018
Oxford.SRR6045681	M. intracellulare subsp. intracellulare	Europe	GBR		2016-03-31	non-CF	Human	Quan et al. 2018
Oxford.SRR6045404.MAV	M. avium	Europe	GBR		2016-03-31	non-CF	Human	Quan et al. 2018
Oxford.SRR6045406.MAV	M. avium	Europe	GBR		2016-03-31	non-CF	Human	Quan et al. 2018
Oxford.SRR6045408.MAV	M. avium	Europe	GBR		2016-03-31	non-CF	Human	Quan et al. 2018
Oxford.SRR6045413.MAV	M. avium	Europe	GBR		2016-03-31	non-CF	Human	Quan et al. 2018
Oxford.SRR6045427.MAV	M. avium	Europe	GBR		2016-03-31	non-CF	Human	Quan et al. 2018
Oxford.SRR6045702	M. intracellulare subsp. chimaera	Europe	GBR		2016-03-31	non-CF	Human	Quan et al. 2018
Oxford.SRR6045434.MAV	M. avium	Europe	GBR		2016-03-31	non-CF	Human	Quan et al. 2018
Oxford.SRR6045716	M. intracellulare subsp. intracellulare	Europe	GBR		2016-03-31	non-CF	Human	Quan et al. 2018
Oxford.SRR6045770	M. intracellulare subsp. chimaera	Europe	GBR		2016-03-31	non-CF	Human	Quan et al. 2018
Oxford.SRR6045751	M. intracellulare subsp. intracellulare	Europe	GBR		2016-03-31	non-CF	Human	Quan et al. 2018
Oxford.SRR6045772	M. intracellulare subsp. chimaera	Europe	GBR		2016-03-31	non-CF	Human	Quan et al. 2018
Oxford.SRR6045761	M. intracellulare subsp. intracellulare	Europe	GBR		2016-03-31	non-CF	Human	Quan et al. 2018
Oxford.SRR6045487.MAV	M. avium	Europe	GBR		2016-03-31	non-CF	Human	Quan et al. 2018
Oxford.SRR6045488.MAV	M. avium	Europe	GBR		2016-03-31	non-CF	Human	Quan et al. 2018
Oxford.SRR6045498.MAV	M. avium	Europe	GBR		2016-03-31	non-CF	Human	Quan et al. 2018
Oxford.SRR6045762	M. intracellulare subsp. intracellulare	Europe	GBR		2016-03-31	non-CF	Human	Quan et al. 2018
Oxford.SRR6045530.MAV	M. avium	Europe	GBR		2016-03-31	non-CF	Human	Quan et al. 2018
Oxford.SRR6045776	M. intracellulare subsp. intracellulare	Europe	GBR		2016-03-31	non-CF	Human	Quan et al. 2018
Oxford.SRR6045540.MAV	M. avium	Europe	GBR		2016-03-31	non-CF	Human	Quan et al. 2018
Oxford.SRR6045541.MAV	M. avium	Europe	GBR		2016-03-31	non-CF	Human	Quan et al. 2018
Oxford.SRR6045546.MAV	M. avium	Europe	GBR		2016-03-31	non-CF	Human	Quan et al. 2018
Oxford.SRR6045558.MAV	M. avium	Europe	GBR		2016-03-31	non-CF	Human	Quan et al. 2018
Oxford.SRR6045561.MAV	M. avium	Europe	GBR		2016-03-31	non-CF	Human	Quan et al. 2018
Oxford.SRR6045789	M. intracellulare subsp. intracellulare	Europe	GBR		2016-03-31	non-CF	Human	Quan et al. 2018
Oxford.SRR6045804	M. intracellulare subsp. intracellulare	Europe	GBR		2016-03-31	non-CF	Human	Quan et al. 2018
Oxford.SRR6045815	M. intracellulare subsp. intracellulare	Europe	GBR		2016-03-31	non-CF	Human	Quan et al. 2018
Oxford.SRR6045818	M. intracellulare subsp. intracellulare	Europe	GBR		2016-03-31	non-CF	Human	Quan et al. 2018
Oxford.SRR6045836	M. intracellulare subsp. chimaera	Europe	GBR		2016-03-31	non-CF	Human	Quan et al. 2018
Oxford.SRR6045582.MAV	M. avium	Europe	GBR		2016-03-31	non-CF	Human	Quan et al. 2018
Oxford.SRR6045585.MAV	M. avium	Europe	GBR		2016-03-31	non-CF	Human	Quan et al. 2018
Oxford.SRR6045845	M. intracellulare subsp. intracellulare	Europe	GBR		2016-03-31	non-CF	Human	Quan et al. 2018
Oxford.SRR6045840	M. intracellulare subsp. chimaera	Europe	GBR		2016-03-31	non-CF	Human	Quan et al. 2018
Oxford.SRR6045851	M. intracellulare subsp. chimaera	Europe	GBR		2016-03-31	non-CF	Human	Quan et al. 2018
Oxford.SRR6045606.MAV	M. avium	Europe	GBR		2016-03-31	non-CF	Human	Quan et al. 2018
Oxford.SRR6045607.MAV	M. avium	Europe	GBR		2016-03-31	non-CF	Human	Quan et al. 2018
Oxford.SRR6045858	M. intracellulare subsp. intracellulare	Europe	GBR		2016-03-31	non-CF	Human	Quan et al. 2018
Oxford.SRR6045854	M. intracellulare subsp. chimaera	Europe	GBR		2016-03-31	non-CF	Human	Quan et al. 2018
Oxford.SRR6045888	M. intracellulare subsp. chimaera	Europe	GBR		2016-03-31	non-CF	Human	Quan et al. 2018
Oxford.SRR6045617.MAV	M. avium	Europe	GBR		2016-03-31	non-CF	Human	Quan et al. 2018
Oxford.SRR6045629.MAV	M. avium	Europe	GBR		2016-03-31	non-CF	Human	Quan et al. 2018
Oxford.SRR6045631.MAV	M. avium	Europe	GBR		2016-03-31	non-CF	Human	Quan et al. 2018
Oxford.SRR6045636.MAV	M. avium	Europe	GBR		2016-03-31	non-CF	Human	Quan et al. 2018
Oxford.SRR6045653.MAV	M. avium	Europe	GBR		2016-03-31	non-CF	Human	Quan et al. 2018
Oxford.SRR6045891	M. intracellulare subsp. intracellulare	Europe	GBR		2016-03-31	non-CF	Human	Quan et al. 2018
Oxford.SRR6045669.MAV	M. avium	Europe	GBR		2016-03-31	non-CF	Human	Quan et al. 2018
Oxford.SRR6045674.MAV	M. avium	Europe	GBR		2016-03-31	non-CF	Human	Quan et al. 2018
Oxford.SRR6045676.MAV	M. avium	Europe	GBR		2016-03-31	non-CF	Human	Quan et al. 2018
Oxford.SRR6045901	M. intracellulare subsp. chimaera	Europe	GBR		2016-03-31	non-CF	Human	Quan et al. 2018
Oxford.SRR6045678.MAV	M. avium	Europe	GBR		2016-03-31	non-CF	Human	Quan et al. 2018
Oxford.SRR6045921	M. intracellulare subsp. intracellulare	Europe	GBR		2016-03-31	non-CF	Human	Quan et al. 2018
Oxford.SRR6045963	M. intracellulare subsp. chimaera	Europe	GBR		2016-03-31	non-CF	Human	Quan et al. 2018
Oxford.SRR6046049	M. intracellulare subsp. chimaera	Europe	GBR		2016-03-31	non-CF	Human	Quan et al. 2018
Oxford.SRR6045949	M. intracellulare subsp. intracellulare	Europe	GBR		2016-03-31	non-CF	Human	Quan et al. 2018
Oxford.SRR6045720.MAV	M. avium	Europe	GBR		2016-03-31	non-CF	Human	Quan et al. 2018
Oxford.SRR6045955	M. intracellulare subsp. intracellulare	Europe	GBR		2016-03-31	non-CF	Human	Quan et al. 2018
Oxford.SRR6045754.MAV	M. avium	Europe	GBR		2016-03-31	non-CF	Human	Quan et al. 2018
Oxford.SRR6045760.MAV	M. avium	Europe	GBR		2016-03-31	non-CF	Human	Quan et al. 2018
Oxford.SRR6046001	M. intracellulare subsp. intracellulare	Europe	GBR		2016-03-31	non-CF	Human	Quan et al. 2018
Oxford.SRR6046004	M. intracellulare subsp. intracellulare	Europe	GBR		2016-03-31	non-CF	Human	Quan et al. 2018
Oxford.SRR6045766.MAV	M. avium	Europe	GBR		2016-03-31	non-CF	Human	Quan et al. 2018
Oxford.SRR6046063	M. intracellulare subsp. chimaera	Europe	GBR		2016-03-31	non-CF	Human	Quan et al. 2018
Oxford.SRR6046120	M. intracellulare subsp. chimaera	Europe	GBR		2016-03-31	non-CF	Human	Quan et al. 2018
Oxford.SRR6046022	M. intracellulare subsp. intracellulare	Europe	GBR		2016-03-31	non-CF	Human	Quan et al. 2018
Oxford.SRR6045780.MAV	M. avium	Europe	GBR		2016-03-31	non-CF	Human	Quan et al. 2018
Oxford.SRR6045788.MAV	M. avium	Europe	GBR		2016-03-31	non-CF	Human	Quan et al. 2018
Oxford.SRR6046070	M. intracellulare subsp. intracellulare	Europe	GBR		2016-03-31	non-CF	Human	Quan et al. 2018
Oxford.SRR6045792.MAV	M. avium	Europe	GBR		2016-03-31	non-CF	Human	Quan et al. 2018
Oxford.SRR6045794.MAV	M. avium	Europe	GBR		2016-03-31	non-CF	Human	Quan et al. 2018
Oxford.SRR6046125	M. intracellulare subsp. intracellulare	Europe	GBR		2016-03-31	non-CF	Human	Quan et al. 2018
Oxford.SRR6045807.MAV	M. avium	Europe	GBR		2016-03-31	non-CF	Human	Quan et al. 2018
Oxford.SRR6045811.MAV	M. avium	Europe	GBR		2016-03-31	non-CF	Human	Quan et al. 2018
Oxford.SRR6046216	M. intracellulare subsp. intracellulare	Europe	GBR		2016-03-31	non-CF	Human	Quan et al. 2018
Oxford.SRR6046227	M. intracellulare subsp. intracellulare	Europe	GBR		2016-03-31	non-CF	Human	Quan et al. 2018
Oxford.SRR6045830.MAV	M. avium	Europe	GBR		2016-03-31	non-CF	Human	Quan et al. 2018
Oxford.SRR6046124	M. intracellulare subsp. chimaera	Europe	GBR		2016-03-31	non-CF	Human	Quan et al. 2018
Oxford.SRR6046129	M. intracellulare subsp. chimaera	Europe	GBR		2016-03-31	non-CF	Human	Quan et al. 2018
Oxford.SRR6046238	M. intracellulare subsp. intracellulare	Europe	GBR		2016-03-31	non-CF	Human	Quan et al. 2018
Oxford.SRR6046155	M. intracellulare subsp. chimaera	Europe	GBR		2016-03-31	non-CF	Human	Quan et al. 2018
Oxford.SRR6045852.MAV	M. avium	Europe	GBR		2016-03-31	non-CF	Human	Quan et al. 2018
Oxford.SRR6046157	M. intracellulare subsp. chimaera	Europe	GBR		2016-03-31	non-CF	Human	Quan et al. 2018
Oxford.SRR6045856.MAV	M. avium	Europe	GBR		2016-03-31	non-CF	Human	Quan et al. 2018
Oxford.SRR6046247	M. intracellulare subsp. intracellulare	Europe	GBR		2016-03-31	non-CF	Human	Quan et al. 2018
Oxford.SRR6045877.MAV	M. avium	Europe	GBR		2016-03-31	non-CF	Human	Quan et al. 2018
Oxford.SRR6046180	M. intracellulare subsp. chimaera	Europe	GBR		2016-03-31	non-CF	Human	Quan et al. 2018
Oxford.SRR6046251	M. intracellulare subsp. intracellulare	Europe	GBR		2016-03-31	non-CF	Human	Quan et al. 2018
Oxford.SRR6045895.MAV	M. avium	Europe	GBR		2016-03-31	non-CF	Human	Quan et al. 2018
Oxford.SRR6045897.MAV	M. avium	Europe	GBR		2016-03-31	non-CF	Human	Quan et al. 2018
Oxford.SRR6046188	M. intracellulare subsp. chimaera	Europe	GBR		2016-03-31	non-CF	Human	Quan et al. 2018
Oxford.SRR6045903.MAV	M. avium	Europe	GBR		2016-03-31	non-CF	Human	Quan et al. 2018
Oxford.SRR6045908.MAV	M. avium	Europe	GBR		2016-03-31	non-CF	Human	Quan et al. 2018
Oxford.SRR6045914.MAV	M. avium	Europe	GBR		2016-03-31	non-CF	Human	Quan et al. 2018
Oxford.SRR6045919.MAV	M. avium	Europe	GBR		2016-03-31	non-CF	Human	Quan et al. 2018
Oxford.SRR6046283	M. intracellulare subsp. intracellulare	Europe	GBR		2016-03-31	non-CF	Human	Quan et al. 2018
Oxford.SRR6045923.MAV	M. avium	Europe	GBR		2016-03-31	non-CF	Human	Quan et al. 2018
Oxford.SRR6045926.MAV	M. avium	Europe	GBR		2016-03-31	non-CF	Human	Quan et al. 2018
Oxford.SRR6045943.MAV	M. avium	Europe	GBR		2016-03-31	non-CF	Human	Quan et al. 2018
Oxford.SRR6046293	M. intracellulare subsp. intracellulare	Europe	GBR		2016-03-31	non-CF	Human	Quan et al. 2018
Oxford.SRR6046302	M. intracellulare subsp. intracellulare	Europe	GBR		2016-03-31	non-CF	Human	Quan et al. 2018
Oxford.SRR6045956.MAV	M. avium	Europe	GBR		2016-03-31	non-CF	Human	Quan et al. 2018
Oxford.SRR6046194	M. intracellulare subsp. chimaera	Europe	GBR		2016-03-31	non-CF	Human	Quan et al. 2018
Oxford.SRR6045973.MAV	M. avium	Europe	GBR		2016-03-31	non-CF	Human	Quan et al. 2018
Oxford.SRR6045980.MAV	M. avium	Europe	GBR		2016-03-31	non-CF	Human	Quan et al. 2018
Oxford.SRR6045983.MAV	M. avium	Europe	GBR		2016-03-31	non-CF	Human	Quan et al. 2018
Oxford.SRR6046307	M. intracellulare subsp. intracellulare	Europe	GBR		2016-03-31	non-CF	Human	Quan et al. 2018
Oxford.SRR6046315	M. intracellulare subsp. intracellulare	Europe	GBR		2016-03-31	non-CF	Human	Quan et al. 2018
Oxford.SRR6046005.MAV	M. avium	Europe	GBR		2016-03-31	non-CF	Human	Quan et al. 2018
Oxford.SRR6046017.MAV	M. avium	Europe	GBR		2016-03-31	non-CF	Human	Quan et al. 2018
Oxford.SRR6046322	M. intracellulare subsp. intracellulare	Europe	GBR		2016-03-31	non-CF	Human	Quan et al. 2018
Oxford.SRR6046029.MAV	M. avium	Europe	GBR		2016-03-31	non-CF	Human	Quan et al. 2018
Oxford.SRR6046035.MAV	M. avium	Europe	GBR		2016-03-31	non-CF	Human	Quan et al. 2018
Oxford.SRR6046045.MAV	M. avium	Europe	GBR		2016-03-31	non-CF	Human	Quan et al. 2018
Oxford.SRR6046249	M. intracellulare subsp. chimaera	Europe	GBR		2016-03-31	non-CF	Human	Quan et al. 2018
Oxford.SRR6046254	M. intracellulare subsp. chimaera	Europe	GBR		2016-03-31	non-CF	Human	Quan et al. 2018
Oxford.SRR6046348	M. intracellulare subsp. intracellulare	Europe	GBR		2016-03-31	non-CF	Human	Quan et al. 2018
Oxford.SRR6046073.MAV	M. avium	Europe	GBR		2016-03-31	non-CF	Human	Quan et al. 2018
Oxford.SRR6046074.MAV	M. avium	Europe	GBR		2016-03-31	non-CF	Human	Quan et al. 2018
Oxford.SRR6046091.MAV	M. avium	Europe	GBR		2016-03-31	non-CF	Human	Quan et al. 2018
Oxford.SRR6046094.MAV	M. avium	Europe	GBR		2016-03-31	non-CF	Human	Quan et al. 2018
Oxford.SRR6046103.MAV	M. avium	Europe	GBR		2016-03-31	non-CF	Human	Quan et al. 2018
Oxford.SRR6046109.MAV	M. avium	Europe	GBR		2016-03-31	non-CF	Human	Quan et al. 2018
Oxford.SRR6046263	M. intracellulare subsp. chimaera	Europe	GBR		2016-03-31	non-CF	Human	Quan et al. 2018
Oxford.SRR6046121.MAV	M. avium	Europe	GBR		2016-03-31	non-CF	Human	Quan et al. 2018
Oxford.SRR6046268	M. intracellulare subsp. chimaera	Europe	GBR		2016-03-31	non-CF	Human	Quan et al. 2018
Oxford.SRR6046368	M. intracellulare subsp. intracellulare	Europe	GBR		2016-03-31	non-CF	Human	Quan et al. 2018
Oxford.SRR6046126.MAV	M. avium	Europe	GBR		2016-03-31	non-CF	Human	Quan et al. 2018
Oxford.SRR6046128.MAV	M. avium	Europe	GBR		2016-03-31	non-CF	Human	Quan et al. 2018
Oxford.SRR6046341	M. intracellulare subsp. chimaera	Europe	GBR		2016-03-31	non-CF	Human	Quan et al. 2018
Oxford.SRR6046153.MAV	M. avium	Europe	GBR		2016-03-31	non-CF	Human	Quan et al. 2018
Oxford.SRR6046345	M. intracellulare subsp. chimaera	Europe	GBR		2016-03-31	non-CF	Human	Quan et al. 2018
Oxford.SRR6046371	M. intracellulare subsp. chimaera	Europe	GBR		2016-03-31	non-CF	Human	Quan et al. 2018
Oxford.SRR6046167.MAV	M. avium	Europe	GBR		2016-03-31	non-CF	Human	Quan et al. 2018
Oxford.SRR6046172.MAV	M. avium	Europe	GBR		2016-03-31	non-CF	Human	Quan et al. 2018
Oxford.SRR6046446	M. intracellulare subsp. chimaera	Europe	GBR		2016-03-31	non-CF	Human	Quan et al. 2018
Oxford.SRR6046472	M. intracellulare subsp. chimaera	Europe	GBR		2016-03-31	non-CF	Human	Quan et al. 2018
Oxford.SRR6046191.MAV	M. avium	Europe	GBR		2016-03-31	non-CF	Human	Quan et al. 2018
Oxford.SRR6046520	M. intracellulare subsp. chimaera	Europe	GBR		2016-03-31	non-CF	Human	Quan et al. 2018
Oxford.SRR6046198.MAV	M. avium	Europe	GBR		2016-03-31	non-CF	Human	Quan et al. 2018
Oxford.SRR6046209.MAV	M. avium	Europe	GBR		2016-03-31	non-CF	Human	Quan et al. 2018
Oxford.SRR6046213.MAV	M. avium	Europe	GBR		2016-03-31	non-CF	Human	Quan et al. 2018
Oxford.SRR6046381	M. intracellulare subsp. intracellulare	Europe	GBR		2016-03-31	non-CF	Human	Quan et al. 2018
Oxford.SRR6046388	M. intracellulare subsp. intracellulare	Europe	GBR		2016-03-31	non-CF	Human	Quan et al. 2018
Oxford.SRR6046228.MAV	M. avium	Europe	GBR		2016-03-31	non-CF	Human	Quan et al. 2018
Oxford.SRR6046231.MAV	M. avium	Europe	GBR		2016-03-31	non-CF	Human	Quan et al. 2018
Oxford.SRR6046396	M. intracellulare subsp. intracellulare	Europe	GBR		2016-03-31	non-CF	Human	Quan et al. 2018
Oxford.SRR6046419	M. intracellulare subsp. intracellulare	Europe	GBR		2016-03-31	non-CF	Human	Quan et al. 2018
Oxford.SRR6046535	M. intracellulare subsp. chimaera	Europe	GBR		2016-03-31	non-CF	Human	Quan et al. 2018
Oxford.SRR6046474	M. intracellulare subsp. intracellulare	Europe	GBR		2016-03-31	non-CF	Human	Quan et al. 2018
Oxford.SRR6046598	M. intracellulare subsp. chimaera	Europe	GBR		2016-03-31	non-CF	Human	Quan et al. 2018
Oxford.SRR6046255.MAV	M. avium	Europe	GBR		2016-03-31	non-CF	Human	Quan et al. 2018
Oxford.SRR6046651	M. intracellulare subsp. chimaera	Europe	GBR		2016-03-31	non-CF	Human	Quan et al. 2018
Oxford.SRR6046264.MAV	M. avium	Europe	GBR		2016-03-31	non-CF	Human	Quan et al. 2018
Oxford.SRR6046266.MAV	M. avium	Europe	GBR		2016-03-31	non-CF	Human	Quan et al. 2018
Oxford.SRR6046696	M. intracellulare subsp. chimaera	Europe	GBR		2016-03-31	non-CF	Human	Quan et al. 2018
Oxford.SRR6046480	M. intracellulare subsp. intracellulare	Europe	GBR		2016-03-31	non-CF	Human	Quan et al. 2018
Oxford.SRR6046289.MAV	M. avium	Europe	GBR		2016-03-31	non-CF	Human	Quan et al. 2018
Oxford.SRR6046501	M. intracellulare subsp. intracellulare	Europe	GBR		2016-03-31	non-CF	Human	Quan et al. 2018
Oxford.SRR6046533	M. intracellulare subsp. intracellulare	Europe	GBR		2016-03-31	non-CF	Human	Quan et al. 2018
Oxford.SRR6046537	M. intracellulare subsp. intracellulare	Europe	GBR		2016-03-31	non-CF	Human	Quan et al. 2018
Oxford.SRR6046309.MAV	M. avium	Europe	GBR		2016-03-31	non-CF	Human	Quan et al. 2018
Oxford.SRR6046310.MAV	M. avium	Europe	GBR		2016-03-31	non-CF	Human	Quan et al. 2018
Oxford.SRR6046538	M. intracellulare subsp. intracellulare	Europe	GBR		2016-03-31	non-CF	Human	Quan et al. 2018
Oxford.SRR6046591	M. intracellulare subsp. intracellulare	Europe	GBR		2016-03-31	non-CF	Human	Quan et al. 2018
Oxford.SRR6046328.MAV	M. avium	Europe	GBR		2016-03-31	non-CF	Human	Quan et al. 2018
Oxford.SRR6046333.MAV	M. avium	Europe	GBR		2016-03-31	non-CF	Human	Quan et al. 2018
Oxford.SRR6046337.MAV	M. avium	Europe	GBR		2016-03-31	non-CF	Human	Quan et al. 2018
Oxford.SRR6046731	M. intracellulare subsp. chimaera	Europe	GBR		2016-03-31	non-CF	Human	Quan et al. 2018
Oxford.SRR6046342.MAV	M. avium	Europe	GBR		2016-03-31	non-CF	Human	Quan et al. 2018
Oxford.SRR6046734	M. intracellulare subsp. chimaera	Europe	GBR		2016-03-31	non-CF	Human	Quan et al. 2018
Oxford.SRR6046346.MAV	M. avium	Europe	GBR		2016-03-31	non-CF	Human	Quan et al. 2018
Oxford.SRR6046605	M. intracellulare subsp. intracellulare	Europe	GBR		2016-03-31	non-CF	Human	Quan et al. 2018
Oxford.SRR6046350.MAV	M. avium	Europe	GBR		2016-03-31	non-CF	Human	Quan et al. 2018
Oxford.SRR6046360.MAV	M. avium	Europe	GBR		2016-03-31	non-CF	Human	Quan et al. 2018
Oxford.SRR6046367.MAV	M. avium	Europe	GBR		2016-03-31	non-CF	Human	Quan et al. 2018
Oxford.SRR6046637	M. intracellulare subsp. intracellulare	Europe	GBR		2016-03-31	non-CF	Human	Quan et al. 2018
Oxford.SRR6046754	M. intracellulare subsp. chimaera	Europe	GBR		2016-03-31	non-CF	Human	Quan et al. 2018
Oxford.SRR6046663	M. intracellulare subsp. intracellulare	Europe	GBR		2016-03-31	non-CF	Human	Quan et al. 2018
Oxford.SRR6046667	M. intracellulare subsp. intracellulare	Europe	GBR		2016-03-31	non-CF	Human	Quan et al. 2018
Oxford.SRR6046678	M. intracellulare subsp. intracellulare	Europe	GBR		2016-03-31	non-CF	Human	Quan et al. 2018
Oxford.SRR6046407.MAV	M. avium	Europe	GBR		2016-03-31	non-CF	Human	Quan et al. 2018
Oxford.SRR6046408.MAV	M. avium	Europe	GBR		2016-03-31	non-CF	Human	Quan et al. 2018
Oxford.SRR6046409.MAV	M. avium	Europe	GBR		2016-03-31	non-CF	Human	Quan et al. 2018
Oxford.SRR6046414.MAV	M. avium	Europe	GBR		2016-03-31	non-CF	Human	Quan et al. 2018
Oxford.SRR6046416.MAV	M. avium	Europe	GBR		2016-03-31	non-CF	Human	Quan et al. 2018
Oxford.SRR6046682	M. intracellulare subsp. intracellulare	Europe	GBR		2016-03-31	non-CF	Human	Quan et al. 2018
Oxford.SRR6046424.MAV	M. avium	Europe	GBR		2016-03-31	non-CF	Human	Quan et al. 2018
Oxford.SRR6046429.MAV	M. avium	Europe	GBR		2016-03-31	non-CF	Human	Quan et al. 2018
Oxford.SRR6046432.MAV	M. avium	Europe	GBR		2016-03-31	non-CF	Human	Quan et al. 2018
Oxford.SRR6046438.MAV	M. avium	Europe	GBR		2016-03-31	non-CF	Human	Quan et al. 2018
Oxford.SRR6046787	M. intracellulare subsp. chimaera	Europe	GBR		2016-03-31	non-CF	Human	Quan et al. 2018
Oxford.SRR6046462.MAV	M. avium	Europe	GBR		2016-03-31	non-CF	Human	Quan et al. 2018
Oxford.SRR6046467.MAV	M. avium	Europe	GBR		2016-03-31	non-CF	Human	Quan et al. 2018
Oxford.SRR6046817	M. intracellulare subsp. chimaera	Europe	GBR		2016-03-31	non-CF	Human	Quan et al. 2018
Oxford.SRR6046713	M. intracellulare subsp. intracellulare	Europe	GBR		2016-03-31	non-CF	Human	Quan et al. 2018
Oxford.SRR6046477.MAV	M. avium	Europe	GBR		2016-03-31	non-CF	Human	Quan et al. 2018
Oxford.SRR6046478.MAV	M. avium	Europe	GBR		2016-03-31	non-CF	Human	Quan et al. 2018
Oxford.SRR6046479.MAV	M. avium	Europe	GBR		2016-03-31	non-CF	Human	Quan et al. 2018
Oxford.SRR6046749	M. intracellulare subsp. intracellulare	Europe	GBR		2016-03-31	non-CF	Human	Quan et al. 2018
Oxford.SRR6046487.MAV	M. avium	Europe	GBR		2016-03-31	non-CF	Human	Quan et al. 2018
Oxford.SRR6046495.MAV	M. avium	Europe	GBR		2016-03-31	non-CF	Human	Quan et al. 2018
Oxford.SRR6046757	M. intracellulare subsp. intracellulare	Europe	GBR		2016-03-31	non-CF	Human	Quan et al. 2018
Oxford.SRR6046502.MAV	M. avium	Europe	GBR		2016-03-31	non-CF	Human	Quan et al. 2018
Oxford.SRR6046513.MAV	M. avium	Europe	GBR		2016-03-31	non-CF	Human	Quan et al. 2018
Oxford.SRR6046833	M. intracellulare subsp. chimaera	Europe	GBR		2016-03-31	non-CF	Human	Quan et al. 2018
Oxford.SRR6046523.MAV	M. avium	Europe	GBR		2016-03-31	non-CF	Human	Quan et al. 2018
Oxford.SRR6046529.MAV	M. avium	Europe	GBR		2016-03-31	non-CF	Human	Quan et al. 2018
Oxford.SRR6046532.MAV	M. avium	Europe	GBR		2016-03-31	non-CF	Human	Quan et al. 2018
Oxford.SRR6046759	M. intracellulare subsp. intracellulare	Europe	GBR		2016-03-31	non-CF	Human	Quan et al. 2018
Oxford.SRR6046910	M. intracellulare subsp. chimaera	Europe	GBR		2016-03-31	non-CF	Human	Quan et al. 2018
Oxford.SRR6046765	M. intracellulare subsp. intracellulare	Europe	GBR		2016-03-31	non-CF	Human	Quan et al. 2018
Oxford.SRR6046780	M. intracellulare subsp. intracellulare	Europe	GBR		2016-03-31	non-CF	Human	Quan et al. 2018
Oxford.SRR6046546.MAV	M. avium	Europe	GBR		2016-03-31	non-CF	Human	Quan et al. 2018
Oxford.SRR6046547.MAV	M. avium	Europe	GBR		2016-03-31	non-CF	Human	Quan et al. 2018
Oxford.SRR6046567.MAV	M. avium	Europe	GBR		2016-03-31	non-CF	Human	Quan et al. 2018
Oxford.SRR6046571.MAV	M. avium	Europe	GBR		2016-03-31	non-CF	Human	Quan et al. 2018
Oxford.SRR6046581.MAV	M. avium	Europe	GBR		2016-03-31	non-CF	Human	Quan et al. 2018
Oxford.SRR6046793	M. intracellulare subsp. intracellulare	Europe	GBR		2016-03-31	non-CF	Human	Quan et al. 2018
DSM_45126	M. intracellulare subsp. chimaera	Europe	GBR			non-CF	Human	Chand et al. 2017
Oxford.SRR6046797	M. intracellulare subsp. intracellulare	Europe	GBR		2016-03-31	non-CF	Human	Quan et al. 2018
Oxford.SRR6046615.MAV	M. avium	Europe	GBR		2016-03-31	non-CF	Human	Quan et al. 2018
Oxford.SRR6046623.MAV	M. avium	Europe	GBR		2016-03-31	non-CF	Human	Quan et al. 2018
Oxford.SRR6046810	M. intracellulare subsp. intracellulare	Europe	GBR		2016-03-31	non-CF	Human	Quan et al. 2018
Oxford.SRR6046647.MAV	M. avium	Europe	GBR		2016-03-31	non-CF	Human	Quan et al. 2018
Oxford.SRR6046650.MAV	M. avium	Europe	GBR		2016-03-31	non-CF	Human	Quan et al. 2018
JCM_14737	M. intracellulare subsp. chimaera	Europe	GBR			non-CF	Human	Chand et al. 2017
Oxford.SRR6046820	M. intracellulare subsp. intracellulare	Europe	GBR		2016-03-31	non-CF	Human	Quan et al. 2018
Oxford.SRR6046665.MAV	M. avium	Europe	GBR		2016-03-31	non-CF	Human	Quan et al. 2018
Oxford.SRR6046831	M. intracellulare subsp. intracellulare	Europe	GBR		2016-03-31	non-CF	Human	Quan et al. 2018
Oxford.SRR6046835	M. intracellulare subsp. intracellulare	Europe	GBR		2016-03-31	non-CF	Human	Quan et al. 2018
Oxford.SRR6046917	M. intracellulare subsp. intracellulare	Europe	GBR		2016-03-31	non-CF	Human	Quan et al. 2018
Oxford.SRR6046685.MAV	M. avium	Europe	GBR		2016-03-31	non-CF	Human	Quan et al. 2018
Oxford.SRR6046687.MAV	M. avium	Europe	GBR		2016-03-31	non-CF	Human	Quan et al. 2018
Oxford.SRR6046694.MAV	M. avium	Europe	GBR		2016-03-31	non-CF	Human	Quan et al. 2018
LJHL01.MCHIM	M. intracellulare subsp. chimaera	Europe	IRL			non-CF	Human	Mac Aogáin et al. 2015
Oxford.SRR6046705.MAV	M. avium	Europe	GBR		2016-03-31	non-CF	Human	Quan et al. 2018
Oxford.SRR6046708.MAV	M. avium	Europe	GBR		2016-03-31	non-CF	Human	Quan et al. 2018
S53192	M. intracellulare subsp. intracellulare	Europe	GBR		2013-09-14	non-CF	Human	Pankhurst et al. 2016
Oxford.SRR6046715.MAV	M. avium	Europe	GBR		2016-03-31	non-CF	Human	Quan et al. 2018
LJHM01.MCHIM	M. intracellulare subsp. chimaera	Europe	IRL			non-CF	Human	Mac Aogáin et al. 2015
LJHN01.MCHIM	M. intracellulare subsp. chimaera	Europe	IRL			non-CF	Human	Mac Aogáin et al. 2015
Oxford.SRR6046740.MAV	M. avium	Europe	GBR		2016-03-31	non-CF	Human	Quan et al. 2018
Oxford.SRR6046741.MAV	M. avium	Europe	GBR		2016-03-31	non-CF	Human	Quan et al. 2018
Oxford.SRR6046742.MAV	M. avium	Europe	GBR		2016-03-31	non-CF	Human	Quan et al. 2018
Oxford.SRR6046748.MAV	M. avium	Europe	GBR		2016-03-31	non-CF	Human	Quan et al. 2018
T54063	M. intracellulare subsp. intracellulare	Europe	GBR		2013-08-27	non-CF	Human	Pankhurst et al. 2016
DSM44623.MCHIM	M. intracellulare subsp. chimaera	Europe	ITA			non-CF	Human	van Ingen et al. 2017
T67046	M. intracellulare subsp. intracellulare	Europe	GBR		2014-02-04	non-CF	Human	Pankhurst et al. 2016
Oxford.SRR6046758.MAV	M. avium	Europe	GBR		2016-03-31	non-CF	Human	Quan et al. 2018
W35596	M. intracellulare subsp. intracellulare	Europe	GBR		2013-09-25	non-CF	Human	Pankhurst et al. 2016
Oxford.SRR6046760.MAV	M. avium	Europe	GBR		2016-03-31	non-CF	Human	Quan et al. 2018
W42321	M. intracellulare subsp. intracellulare	Europe	GBR		2013-12-18	non-CF	Human	Pankhurst et al. 2016
Oxford.SRR6046768.MAV	M. avium	Europe	GBR		2016-03-31	non-CF	Human	Quan et al. 2018
Oxford.SRR6046776.MAV	M. avium	Europe	GBR		2016-03-31	non-CF	Human	Quan et al. 2018
ATCC13950.MINT	M. intracellulare subsp. intracellulare	Asia	KOR			non-CF	Human	Kim et al. 2012a
Oxford.SRR6046784.MAV	M. avium	Europe	GBR		2016-03-31	non-CF	Human	Quan et al. 2018
E3170	M. intracellulare subsp. chimaera	Asia	KHM			non-CF	Human	Clarke et al. 2020
MOTT-02.MINT	M. intracellulare subsp. intracellulare	Asia	KOR			non-CF	Human	Kim et al. 2012b
Oxford.SRR6046794.MAV	M. avium	Europe	GBR		2016-03-31	non-CF	Human	Quan et al. 2018
MOTT-64.MINT	M. intracellulare subsp. intracellulare	Asia	KOR			non-CF	Human	Kim et al. 2012c
Oxford.SRR6046804.MAV	M. avium	Europe	GBR		2016-03-31	non-CF	Human	Quan et al. 2018
NCTC_13025	M. intracellulare subsp. intracellulare	Asia	KOR			non-CF	Human	Chand et al. 2017
05-1390.MYONG	M. intracellulare subsp. chimaera	Asia	KOR			non-CF	Human	Kim et al. 2013
17-007390	M. intracellulare subsp. intracellulare	N. America	USA	NY		Zoonotic	non-Human	Rivas et al. 2019
Oxford.SRR6046823.MAV	M. avium	Europe	GBR		2016-03-31	non-CF	Human	Quan et al. 2018
1956.MINT	M. intracellulare subsp. intracellulare	N. America	USA	CA		non-CF	Human	unpublished
Oxford.SRR6046832.MAV	M. avium	Europe	GBR		2016-03-31	non-CF	Human	Quan et al. 2018
AH16.MCHIM	M. intracellulare subsp. chimaera	Oceania	USA	HI		non-CF	Human	Hasan et al. 2016
FLAC0133	M. intracellulare subsp. intracellulare	N. America	USA	MI		non-CF	Human	unpublished
Oxford.SRR6046847.MAV	M. avium	Europe	GBR		2016-03-31	non-CF	Human	Quan et al. 2018
Oxford.SRR6046858.MAV	M. avium	Europe	GBR		2016-03-31	non-CF	Human	Quan et al. 2018
Oxford.SRR6046867.MAV	M. avium	Europe	GBR		2016-03-31	non-CF	Human	Quan et al. 2018
Oxford.SRR6046879.MAV	M. avium	Europe	GBR		2016-03-31	non-CF	Human	Quan et al. 2018
Oxford.SRR6046883.MAV	M. avium	Europe	GBR		2016-03-31	non-CF	Human	Quan et al. 2018
Oxford.SRR6046890.MAV	M. avium	Europe	GBR		2016-03-31	non-CF	Human	Quan et al. 2018
Oxford.SRR6046893.MAV	M. avium	Europe	GBR		2016-03-31	non-CF	Human	Quan et al. 2018
Oxford.SRR6046903.MAV	M. avium	Europe	GBR		2016-03-31	non-CF	Human	Quan et al. 2018
Oxford.SRR6046904.MAV	M. avium	Europe	GBR		2016-03-31	non-CF	Human	Quan et al. 2018
Oxford.SRR6046908.MAV	M. avium	Europe	GBR		2016-03-31	non-CF	Human	Quan et al. 2018
FLAC0063	M. intracellulare subsp. chimaera	N. America	USA	MI		non-CF	Human	unpublished
FLAC0162	M. intracellulare subsp. intracellulare	N. America	USA	MI		non-CF	Human	unpublished
Oxford.T62405.MAV	M. avium	Europe	GBR		2013-12-03	non-CF	Human	Pankhurst et al. 2016
Oxford.W41639.MAV	M. avium	Europe	GBR		2013-12-09	non-CF	Human	Pankhurst et al. 2016
RBH_NTM7129358.MAV	M. avium	Europe	GBR			non-CF	Human	Unpublished
RBH_NTM7129364.MAV	M. avium	Europe	GBR			non-CF	Human	Unpublished
RBH_NTM7129366.MAV	M. avium	Europe	GBR			non-CF	Human	Unpublished
RBH_NTM7129368.MAV	M. avium	Europe	GBR			non-CF	Human	Unpublished
RBH_NTM7129371.MAV	M. avium	Europe	GBR			non-CF	Human	Unpublished
RBH_NTM7129374.MAV	M. avium	Europe	GBR			non-CF	Human	Unpublished
RBH_NTM7129376.MAV	M. avium	Europe	GBR			non-CF	Human	Unpublished
RBH_NTM7129379.MAV	M. avium	Europe	GBR			non-CF	Human	Unpublished
RBH_NTM7129380.MAV	M. avium	Europe	GBR			non-CF	Human	Unpublished
RBH_NTM7129382.MAV	M. avium	Europe	GBR			non-CF	Human	Unpublished
RBH_NTM7129399.MAV	M. avium	Europe	GBR			non-CF	Human	Unpublished
RBH_NTM7129414.MAV	M. avium	Europe	GBR			non-CF	Human	Unpublished
RBH_NTM7129418.MAV	M. avium	Europe	GBR			non-CF	Human	Unpublished
RBH_NTM7129420.MAV	M. avium	Europe	GBR			non-CF	Human	Unpublished
RBH_NTM7129453.MAV	M. avium	Europe	GBR			non-CF	Human	Unpublished
RBH_NTM7168002.MAV	M. avium	Europe	GBR			non-CF	Human	Unpublished
RBH_NTM7168005.MAV	M. avium	Europe	GBR			non-CF	Human	Unpublished
RBH_NTM7168007.MAV	M. avium	Europe	GBR			non-CF	Human	Unpublished
RBH_NTM7168010.MAV	M. avium	Europe	GBR			non-CF	Human	Unpublished
RBH_NTM7168011.MAV	M. avium	Europe	GBR			non-CF	Human	Unpublished
RBH_NTM7168012.MAV	M. avium	Europe	GBR			non-CF	Human	Unpublished
RBH_NTM7168014.MAV	M. avium	Europe	GBR			non-CF	Human	Unpublished
RBH_NTM7168016.MAV	M. avium	Europe	GBR			non-CF	Human	Unpublished
RBH_NTM7168019.MAV	M. avium	Europe	GBR			non-CF	Human	Unpublished
RBH_NTM7168020.MAV	M. avium	Europe	GBR			non-CF	Human	Unpublished
RBH_NTM7168021.MAV	M. avium	Europe	GBR			non-CF	Human	Unpublished
RBH_NTM7168025.MAV	M. avium	Europe	GBR			non-CF	Human	Unpublished
RBH_NTM7168028.MAV	M. avium	Europe	GBR			non-CF	Human	Unpublished
RBH_NTM7168029.MAV	M. avium	Europe	GBR			non-CF	Human	Unpublished
RBH_NTM7168030.MAV	M. avium	Europe	GBR			non-CF	Human	Unpublished
RBH_NTM7168034.MAV	M. avium	Europe	GBR			non-CF	Human	Unpublished
RBH_NTM7168036.MAV	M. avium	Europe	GBR			non-CF	Human	Unpublished
RBH_NTM7168039.MAV	M. avium	Europe	GBR			non-CF	Human	Unpublished
RBH_NTM7168042.MAV	M. avium	Europe	GBR			non-CF	Human	Unpublished
RBH_NTM7168043.MAV	M. avium	Europe	GBR			non-CF	Human	Unpublished
RBH_NTM7168044.MAV	M. avium	Europe	GBR			non-CF	Human	Unpublished
RBH_NTM7168045.MAV	M. avium	Europe	GBR			non-CF	Human	Unpublished
RBH_NTM7168050.MAV	M. avium	Europe	GBR			non-CF	Human	Unpublished
RBH_NTM7168053.MAV	M. avium	Europe	GBR			non-CF	Human	Unpublished
RBH_NTM7168054.MAV	M. avium	Europe	GBR			non-CF	Human	Unpublished
RBH_NTM7168069.MAV	M. avium	Europe	GBR			non-CF	Human	Unpublished
RBH_NTM7168074.MAV	M. avium	Europe	GBR			non-CF	Human	Unpublished
RBH_NTM7168076.MAV	M. avium	Europe	GBR			non-CF	Human	Unpublished
RBH_NTM7168088.MAV	M. avium	Europe	GBR			non-CF	Human	Unpublished
RBH_NTM7168091.MAV	M. avium	Europe	GBR			non-CF	Human	Unpublished
RBH_NTM7168094.MAV	M. avium	Europe	GBR			non-CF	Human	Unpublished
RBH_NTM7168193.MAV	M. avium	Europe	GBR			non-CF	Human	Unpublished
RBH_NTM7168220.MAV	M. avium	Europe	GBR			non-CF	Human	Unpublished
RBH_NTM7168222.MAV	M. avium	Europe	GBR			non-CF	Human	Unpublished
RBH_NTM7168223.MAV	M. avium	Europe	GBR			non-CF	Human	Unpublished
RBH_NTM7168226.MAV	M. avium	Europe	GBR			non-CF	Human	Unpublished
RBH_NTM7168228.MAV	M. avium	Europe	GBR			non-CF	Human	Unpublished
RBH_NTM7168233.MAV	M. avium	Europe	GBR			non-CF	Human	Unpublished
RBH_NTM7168236.MAV	M. avium	Europe	GBR			non-CF	Human	Unpublished
RBH_NTM7168237.MAV	M. avium	Europe	GBR			non-CF	Human	Unpublished
RBH_NTM7168239.MAV	M. avium	Europe	GBR			non-CF	Human	Unpublished
RBH_NTM7168247.MAV	M. avium	Europe	GBR			non-CF	Human	Unpublished
RBH_NTM7168248.MAV	M. avium	Europe	GBR			non-CF	Human	Unpublished
RBH_NTM7168249.MAV	M. avium	Europe	GBR			non-CF	Human	Unpublished
RBH_NTM7168250.MAV	M. avium	Europe	GBR			non-CF	Human	Unpublished
RBH_NTM7168253.MAV	M. avium	Europe	GBR			non-CF	Human	Unpublished
RBH_NTM7168258.MAV	M. avium	Europe	GBR			non-CF	Human	Unpublished
RBH_NTM7168259.MAV	M. avium	Europe	GBR			non-CF	Human	Unpublished
RBH_NTM7168260.MAV	M. avium	Europe	GBR			non-CF	Human	Unpublished
RBH_NTM7168262.MAV	M. avium	Europe	GBR			non-CF	Human	Unpublished
RBH_NTM7168266.MAV	M. avium	Europe	GBR			non-CF	Human	Unpublished
RBH_NTM7168270.MAV	M. avium	Europe	GBR			non-CF	Human	Unpublished
RBH_NTM7168271.MAV	M. avium	Europe	GBR			non-CF	Human	Unpublished
RBH_NTM7168273.MAV	M. avium	Europe	GBR			non-CF	Human	Unpublished
RBH_NTM7168279.MAV	M. avium	Europe	GBR			non-CF	Human	Unpublished
RBH_NTM7168281.MAV	M. avium	Europe	GBR			non-CF	Human	Unpublished
RBH_NTM7168283.MAV	M. avium	Europe	GBR			non-CF	Human	Unpublished
RBH_NTM7168286.MAV	M. avium	Europe	GBR			non-CF	Human	Unpublished
RBH_NTM7168290.MAV	M. avium	Europe	GBR			non-CF	Human	Unpublished
RBH_NTM7168294.MAV	M. avium	Europe	GBR			non-CF	Human	Unpublished
RBH_NTM7168295.MAV	M. avium	Europe	GBR			non-CF	Human	Unpublished
RBH_NTM7168298.MAV	M. avium	Europe	GBR			non-CF	Human	Unpublished
RBH_NTM7168306.MAV	M. avium	Europe	GBR			non-CF	Human	Unpublished
RBH_NTM7168307.MAV	M. avium	Europe	GBR			non-CF	Human	Unpublished
RBH_NTM7168308.MAV	M. avium	Europe	GBR			non-CF	Human	Unpublished
RBH_NTM7168310.MAV	M. avium	Europe	GBR			non-CF	Human	Unpublished
RBH_NTM7168313.MAV	M. avium	Europe	GBR			non-CF	Human	Unpublished
RBH_NTM7168314.MAV	M. avium	Europe	GBR			non-CF	Human	Unpublished
RBH_NTM7168318.MAV	M. avium	Europe	GBR			non-CF	Human	Unpublished
RBH_NTM7168322.MAV	M. avium	Europe	GBR			non-CF	Human	Unpublished
RBH_NTM7168324.MAV	M. avium	Europe	GBR			non-CF	Human	Unpublished
RBH_NTM7168326.MAV	M. avium	Europe	GBR			non-CF	Human	Unpublished
RBH_NTM7168327.MAV	M. avium	Europe	GBR			non-CF	Human	Unpublished
RBH_NTM7168328.MAV	M. avium	Europe	GBR			non-CF	Human	Unpublished
RBH_NTM7168336.MAV	M. avium	Europe	GBR			non-CF	Human	Unpublished
RBH_NTM7168338.MAV	M. avium	Europe	GBR			non-CF	Human	Unpublished
RBH_NTM7168345.MAV	M. avium	Europe	GBR			non-CF	Human	Unpublished
RBH_NTM7168346.MAV	M. avium	Europe	GBR			non-CF	Human	Unpublished
RBH_NTM7168352.MAV	M. avium	Europe	GBR			non-CF	Human	Unpublished
RBH_NTM7168353.MAV	M. avium	Europe	GBR			non-CF	Human	Unpublished
RBH_NTM7168360.MAV	M. avium	Europe	GBR			non-CF	Human	Unpublished
RBH_NTM7168361.MAV	M. avium	Europe	GBR			non-CF	Human	Unpublished
RBH_NTM7168365.MAV	M. avium	Europe	GBR			non-CF	Human	Unpublished
RBH_NTM7168368.MAV	M. avium	Europe	GBR			non-CF	Human	Unpublished
RBH_NTM7168375.MAV	M. avium	Europe	GBR			non-CF	Human	Unpublished
RBH_NTM7168376.MAV	M. avium	Europe	GBR			non-CF	Human	Unpublished
RBH_NTM7168377.MAV	M. avium	Europe	GBR			non-CF	Human	Unpublished
RBH_NTM7168379.MAV	M. avium	Europe	GBR			non-CF	Human	Unpublished
RBH_NTM7168382.MAV	M. avium	Europe	GBR			non-CF	Human	Unpublished
FLAC0181	M. intracellulare subsp. intracellulare	N. America	USA	MI		non-CF	Human	unpublished
FLAC0067	M. intracellulare subsp. chimaera	N. America	USA	MI		non-CF	Human	unpublished
FLAC0204	M. intracellulare subsp. intracellulare	N. America	USA	MI		non-CF	Human	unpublished
MYC121.MINT	M. intracellulare subsp. intracellulare	N. America	USA	CA	2007-09-26	Zoonotic	non-Human	Pfeiffer et al. 2017
TH135.MAV	M. avium	Asia	JPN		2004-01-01	non-CF	Human	Uchiya et al. 2013
FLAC0070	M. intracellulare subsp. chimaera	N. America	USA	MI		non-CF	Human	unpublished
Tone-1.MAV	M. avium	Asia	JPN			non-CF	Human	Uchiya et al. 2017
Tone-12.MAV	M. avium	Asia	JPN			non-CF	Human	Uchiya et al. 2017
Tone-13.MAV	M. avium	Asia	JPN			non-CF	Human	Uchiya et al. 2017
Tone-15.MAV	M. avium	Asia	JPN			non-CF	Human	Uchiya et al. 2017
Tone-16.MAV	M. avium	Asia	JPN			non-CF	Human	Uchiya et al. 2017
Tone-6.MAV	M. avium	Asia	JPN			non-CF	Human	Uchiya et al. 2017
TR-M-2.MAV	M. avium	Asia	JPN			non-CF	Human	Uchiya et al. 2017
TR-M-3.MAV	M. avium	Asia	JPN			non-CF	Human	Uchiya et al. 2017
TR-M-4.MAV	M. avium	Asia	JPN			non-CF	Human	Uchiya et al. 2017
UTHSCT-MAH-0400	M. avium	N. America	USA	PA	2012	non-CF	Human	Lande et al. 2019
UTHSCT-MAH-0411	M. avium	N. America	USA	PA	2012	Environmental	non-Human	Lande et al. 2019
UTHSCT-MAH-0600	M. avium	N. America	USA	PA	2012	non-CF	Human	Lande et al. 2019
UTHSCT-MAH-0631	M. avium	N. America	USA	PA	2012	Environmental	non-Human	Lande et al. 2019
UTHSCT-MAH-0641	M. avium	N. America	USA	PA	2012	Environmental	non-Human	Lande et al. 2019
UTHSCT-MAH-0642	M. avium	N. America	USA	PA	2012	Environmental	non-Human	Lande et al. 2019
UTHSCT-MAH-0700	M. avium	N. America	USA	PA	2012	non-CF	Human	Lande et al. 2019
UTHSCT-MAH-0731	M. avium	N. America	USA	PA	2012	Environmental	non-Human	Lande et al. 2019
UTHSCT-MAH-0800	M. avium	N. America	USA	PA	2012	non-CF	Human	Lande et al. 2019
UTHSCT-MAH-0861	M. avium	N. America	USA	PA	2012	Environmental	non-Human	Lande et al. 2019
UTHSCT-MAH-0911	M. avium	N. America	USA	PA	2012	Environmental	non-Human	Lande et al. 2019
UTHSCT-MAH-0951	M. avium	N. America	USA	PA	2012	Environmental	non-Human	Lande et al. 2019
UTHSCT-MAH-1000	M. avium	N. America	USA	PA	2012	non-CF	Human	Lande et al. 2019
UTHSCT-MAH-1011	M. avium	N. America	USA	PA	2012	Environmental	non-Human	Lande et al. 2019
UTHSCT-MAH-1091	M. avium	N. America	USA	PA	2012	Environmental	non-Human	Lande et al. 2019
UTHSCT-MAH-1100	M. avium	N. America	USA	PA	2012	non-CF	Human	Lande et al. 2019
UTHSCT-MAH-1111	M. avium	N. America	USA	PA	2012	Environmental	non-Human	Lande et al. 2019
UTHSCT-MAH-1121	M. avium	N. America	USA	PA	2012	Environmental	non-Human	Lande et al. 2019
UTHSCT-MAH-1131	M. avium	N. America	USA	PA	2012	Environmental	non-Human	Lande et al. 2019
UTHSCT-MAH-1141	M. avium	N. America	USA	PA	2012	Environmental	non-Human	Lande et al. 2019
UTHSCT-MAH-1300	M. avium	N. America	USA	PA	2012	non-CF	Human	Lande et al. 2019
UTHSCT-MAH-1312	M. avium	N. America	USA	PA	2012	Environmental	non-Human	Lande et al. 2019
UTHSCT-MAH-1400	M. avium	N. America	USA	PA	2012	non-CF	Human	Lande et al. 2019
UTHSCT-MAH-1461	M. avium	N. America	USA	PA	2012	Environmental	non-Human	Lande et al. 2019
UTHSCT-MAH-1711	M. avium	N. America	USA	PA	2012	Environmental	non-Human	Lande et al. 2019
UTHSCT-MAH-1811	M. avium	N. America	USA	PA	2012	Environmental	non-Human	Lande et al. 2019
UTHSCT-MAH-1901	M. avium	N. America	USA	PA	2012	non-CF	Human	Lande et al. 2019
UTHSCT-MAH-1902	M. avium	N. America	USA	PA	2012	non-CF	Human	Lande et al. 2019
UTHSCT-MAH-2300	M. avium	N. America	USA	PA	2012	non-CF	Human	Lande et al. 2019
UTHSCT-MAH-2331	M. avium	N. America	USA	PA	2012	Environmental	non-Human	Lande et al. 2019
UTHSCT-MAH-2400	M. avium	N. America	USA	PA	2012	non-CF	Human	Lande et al. 2019
UTHSCT-MAH-2431	M. avium	N. America	USA	PA	2012	Environmental	non-Human	Lande et al. 2019
UTHSCT-MAH-2451	M. avium	N. America	USA	PA	2012	Environmental	non-Human	Lande et al. 2019
UTHSCT-MAH-2711	M. avium	N. America	USA	PA	2012	Environmental	non-Human	Lande et al. 2019
UTHSCT-MAH-2741	M. avium	N. America	USA	PA	2012	Environmental	non-Human	Lande et al. 2019
UTHSCT-MAH-3300	M. avium	N. America	USA	PA	2012	non-CF	Human	Lande et al. 2019
UTHSCT-MAH-3321	M. avium	N. America	USA	PA	2012	Environmental	non-Human	Lande et al. 2019
UTHSCT-MAH-3421	M. avium	N. America	USA	PA	2012	Environmental	non-Human	Lande et al. 2019
UTHSCT-MAH-3441	M. avium	N. America	USA	PA	2012	Environmental	non-Human	Lande et al. 2019
UTHSCT-MAH-3464	M. avium	N. America	USA	PA	2012	Environmental	non-Human	Lande et al. 2019
UVA_S1	M. intracellulare subsp. chimaera	N. America	USA	VA		non-CF	Human	Operario et al. 2019
MYC24.MINT	M. intracellulare subsp. intracellulare	N. America	USA	CA	2010-07-08	Zoonotic	non-Human	Pfeiffer et al. 2017
MYC35.MINT	M. intracellulare subsp. intracellulare	N. America	USA	CA	2004-07-05	Zoonotic	non-Human	Pfeiffer et al. 2017
UVA_S11	M. intracellulare subsp. intracellulare	N. America	USA	VA		non-CF	Human	Operario et al. 2019
UVA_S12	M. intracellulare subsp. intracellulare	N. America	USA	VA		non-CF	Human	Operario et al. 2019
UVA_S16	M. intracellulare subsp. chimaera	N. America	USA	VA		non-CF	Human	Operario et al. 2019
UVA_S17	M. intracellulare subsp. chimaera	N. America	USA	VA		non-CF	Human	Operario et al. 2019
UVA_S13	M. intracellulare subsp. intracellulare	N. America	USA	VA		non-CF	Human	Operario et al. 2019
UVA_S15	M. intracellulare subsp. intracellulare	N. America	USA	VA		non-CF	Human	Operario et al. 2019
UVA_S18	M. intracellulare subsp. intracellulare	N. America	USA	VA		non-CF	Human	Operario et al. 2019
UVA_S21	M. avium	N. America	USA	VA		non-CF	Human	Operario et al. 2019
UVA_S22	M. avium	N. America	USA	VA		non-CF	Human	Operario et al. 2019
UVA_S2	M. intracellulare subsp. intracellulare	N. America	USA	VA		non-CF	Human	Operario et al. 2019
UVA_S20	M. intracellulare subsp. intracellulare	N. America	USA	VA		non-CF	Human	Operario et al. 2019
UVA_S23	M. intracellulare subsp. intracellulare	N. America	USA	VA		non-CF	Human	Operario et al. 2019
UVA_S26	M. avium	N. America	USA	VA		non-CF	Human	Operario et al. 2019
UVA_S27	M. intracellulare subsp. chimaera	N. America	USA	VA		non-CF	Human	Operario et al. 2019
UVA_S24	M. intracellulare subsp. intracellulare	N. America	USA	VA		non-CF	Human	Operario et al. 2019
UVA_S29	M. intracellulare subsp. chimaera	N. America	USA	VA		non-CF	Human	Operario et al. 2019
UVA_S3	M. avium	N. America	USA	VA		non-CF	Human	Operario et al. 2019
UVA_S30	M. intracellulare subsp. chimaera	N. America	USA	VA		non-CF	Human	Operario et al. 2019
UVA_S25	M. intracellulare subsp. intracellulare	N. America	USA	VA		non-CF	Human	Operario et al. 2019
UVA_S32	M. avium	N. America	USA	VA		non-CF	Human	Operario et al. 2019
UVA_S33	M. avium	N. America	USA	VA		non-CF	Human	Operario et al. 2019
UVA_S28	M. intracellulare subsp. intracellulare	N. America	USA	VA		non-CF	Human	Operario et al. 2019
UVA_S36	M. intracellulare subsp. chimaera	N. America	USA	VA		non-CF	Human	Operario et al. 2019
UVA_S31	M. intracellulare subsp. intracellulare	N. America	USA	VA		non-CF	Human	Operario et al. 2019
UVA_S34	M. intracellulare subsp. intracellulare	N. America	USA	VA		non-CF	Human	Operario et al. 2019
UVA_S39	M. avium	N. America	USA	VA		non-CF	Human	Operario et al. 2019
UVA_S37	M. intracellulare subsp. intracellulare	N. America	USA	VA		non-CF	Human	Operario et al. 2019
UVA_S38	M. intracellulare subsp. intracellulare	N. America	USA	VA		non-CF	Human	Operario et al. 2019
UVA_S41	M. avium	N. America	USA	VA		non-CF	Human	Operario et al. 2019
UVA_S4	M. intracellulare subsp. intracellulare	N. America	USA	VA		non-CF	Human	Operario et al. 2019
UVA_S43	M. intracellulare subsp. chimaera	N. America	USA	VA		non-CF	Human	Operario et al. 2019
UVA_S40	M. intracellulare subsp. intracellulare	N. America	USA	VA		non-CF	Human	Operario et al. 2019
UVA_S42	M. intracellulare subsp. intracellulare	N. America	USA	VA		non-CF	Human	Operario et al. 2019
UVA_S46	M. intracellulare subsp. chimaera	N. America	USA	VA		non-CF	Human	Operario et al. 2019
UVA_S47	M. intracellulare subsp. chimaera	N. America	USA	VA		non-CF	Human	Operario et al. 2019
UVA_S48	M. avium	N. America	USA	VA		non-CF	Human	Operario et al. 2019
UVA_S44	M. intracellulare subsp. intracellulare	N. America	USA	VA		non-CF	Human	Operario et al. 2019
UVA_S45	M. intracellulare subsp. intracellulare	N. America	USA	VA		non-CF	Human	Operario et al. 2019
UVA_S50	M. avium	N. America	USA	VA		non-CF	Human	Operario et al. 2019
UVA_S49	M. intracellulare subsp. intracellulare	N. America	USA	VA		non-CF	Human	Operario et al. 2019
UVA_S5	M. intracellulare subsp. intracellulare	N. America	USA	VA		non-CF	Human	Operario et al. 2019
UVA_S54	M. avium	N. America	USA	VA		non-CF	Human	Operario et al. 2019
UVA_S51	M. intracellulare subsp. intracellulare	N. America	USA	VA		non-CF	Human	Operario et al. 2019
UVA_S56	M. avium	N. America	USA	VA		non-CF	Human	Operario et al. 2019
UVA_S57	M. intracellulare subsp. chimaera	N. America	USA	VA		non-CF	Human	Operario et al. 2019
UVA_S58	M. avium	N. America	USA	VA		non-CF	Human	Operario et al. 2019
UVA_S59	M. avium	N. America	USA	VA		non-CF	Human	Operario et al. 2019
UVA_S52	M. intracellulare subsp. intracellulare	N. America	USA	VA		non-CF	Human	Operario et al. 2019
UVA_S61	M. intracellulare subsp. chimaera	N. America	USA	VA		non-CF	Human	Operario et al. 2019
UVA_S62	M. avium	N. America	USA	VA		non-CF	Human	Operario et al. 2019
UVA_S63	M. avium	N. America	USA	VA		non-CF	Human	Operario et al. 2019
UVA_S64	M. intracellulare subsp. chimaera	N. America	USA	VA		non-CF	Human	Operario et al. 2019
UVA_S55	M. intracellulare subsp. intracellulare	N. America	USA	VA		non-CF	Human	Operario et al. 2019
UVA_S66	M. intracellulare subsp. chimaera	N. America	USA	VA		non-CF	Human	Operario et al. 2019
UVA_S6	M. intracellulare subsp. intracellulare	N. America	USA	VA		non-CF	Human	Operario et al. 2019
UVA_S69	M. avium	N. America	USA	VA		non-CF	Human	Operario et al. 2019
UVA_S65	M. intracellulare subsp. intracellulare	N. America	USA	VA		non-CF	Human	Operario et al. 2019
UVA_S68	M. intracellulare subsp. intracellulare	N. America	USA	VA		non-CF	Human	Operario et al. 2019
UVA_S71	M. avium	N. America	USA	VA		non-CF	Human	Operario et al. 2019
UVA_S7	M. intracellulare subsp. intracellulare	N. America	USA	VA		non-CF	Human	Operario et al. 2019
UVA_S73	M. avium	N. America	USA	VA		non-CF	Human	Operario et al. 2019
UVA_S74	M. avium	N. America	USA	VA		non-CF	Human	Operario et al. 2019
UVA_S70	M. intracellulare subsp. intracellulare	N. America	USA	VA		non-CF	Human	Operario et al. 2019
UVA_S72	M. intracellulare subsp. intracellulare	N. America	USA	VA		non-CF	Human	Operario et al. 2019
UVA_S75	M. intracellulare subsp. intracellulare	N. America	USA	VA		non-CF	Human	Operario et al. 2019
UVA_S76	M. intracellulare subsp. intracellulare	N. America	USA	VA		non-CF	Human	Operario et al. 2019
UVA_S77	M. intracellulare subsp. intracellulare	N. America	USA	VA		non-CF	Human	Operario et al. 2019
UVA_S78	M. intracellulare subsp. intracellulare	N. America	USA	VA		non-CF	Human	Operario et al. 2019
UVA_S79	M. intracellulare subsp. intracellulare	N. America	USA	VA		non-CF	Human	Operario et al. 2019
UVA_S8	M. intracellulare subsp. intracellulare	N. America	USA	VA		non-CF	Human	Operario et al. 2019
UVA_S80	M. intracellulare subsp. intracellulare	N. America	USA	VA		non-CF	Human	Operario et al. 2019
UVA_S81	M. intracellulare subsp. intracellulare	N. America	USA	VA		non-CF	Human	Operario et al. 2019
UVA_S82	M. intracellulare subsp. intracellulare	N. America	USA	VA		non-CF	Human	Operario et al. 2019
UVA_S85	M. intracellulare subsp. intracellulare	N. America	USA	VA		non-CF	Human	Operario et al. 2019
UVA_S86	M. intracellulare subsp. intracellulare	N. America	USA	VA		non-CF	Human	Operario et al. 2019
UVA_S89	M. avium	N. America	USA	VA		non-CF	Human	Operario et al. 2019
UVA_S87	M. intracellulare subsp. intracellulare	N. America	USA	VA		non-CF	Human	Operario et al. 2019
UVA_S9	M. intracellulare subsp. chimaera	N. America	USA	VA		non-CF	Human	Operario et al. 2019
UVA_S88	M. intracellulare subsp. intracellulare	N. America	USA	VA		non-CF	Human	Operario et al. 2019
UVA_S89	M. intracellulare subsp. intracellulare	N. America	USA	VA		non-CF	Human	Operario et al. 2019
UVA_S93	M. avium	N. America	USA	VA		non-CF	Human	Operario et al. 2019
UVA_S94	M. avium	N. America	USA	VA		non-CF	Human	Operario et al. 2019
UVA_S90	M. intracellulare subsp. intracellulare	N. America	USA	VA		non-CF	Human	Operario et al. 2019
UVA_S96	M. avium	N. America	USA	VA		non-CF	Human	Operario et al. 2019
UVA_S91	M. intracellulare subsp. intracellulare	N. America	USA	VA		non-CF	Human	Operario et al. 2019
UVA_S95	M. intracellulare subsp. intracellulare	N. America	USA	VA		non-CF	Human	Operario et al. 2019
XTB13-223.MAV	M. avium	Europe	BLR		2011-01-01	non-CF	Human	Unpublished
2015-22-71.MCHIM	M. intracellulare subsp. chimaera	N. America	USA	PA		Environmental	non-Human	Hasan et al. 2017
TKK-01-0059.MYONG	M. intracellulare subsp. chimaera	AF	ZAF		2009-12-09	non-CF	Human	Unpublished

## Sheet: Appendix 1 Table 2
Article DOI: https://doi.org/10.3201/eid2711.210124
Population Genomics and Inference of Mycobacterium avium Complex Clusters in Cystic Fibrosis Care Centers, United States
Appendix 1 Table 2. Metadata for US CF Center isolates sequenced in the study cohort. Attributes for all the analyzed M. avium (MAV), M. i. subsp. chimaera (MCHIM) and M. i. subsp. intracellulare (MINT) genomes include isolate identifier, source, country and region of origin, reservoir, taxonomic identification, and SRA number.
Isolate	Patient	Taxon	Continent	Country	State	Collection Year	Source	RDP Cluster	Citation	BioProject	SRA_Accession
CF00002-00012.MAV	CF00002	M. avium	N. America	USA	CO	2014	human	RDP.MAV.01	Hasan et al. 2019
CF00002-00013.MINT	CF00002	M. intracellulare subsp. intracellulare	N. America	USA	CO	2014	human	RDP.MINT.04	Hasan et al. 2019
CF00002-00014.MCHIM	CF00002	M. intracellulare subsp. chimaera	N. America	USA	CO	2014	human	RDP.MCHIM.04	Hasan et al. 2019
CF00002-00015.MCHIM	CF00002	M. intracellulare subsp. chimaera	N. America	USA	CO	2014	human	RDP.MCHIM.04	Hasan et al. 2019
CF00002-00072.MAV	CF00002	M. avium	N. America	USA	CO	2016	human	RDP.MAV.01	Hasan et al. 2019
CF00002-00375.MAV	CF00002	M. avium	N. America	USA	CO	2016	human		Hasan et al. 2019
CF00002-00377.MAV	CF00002	M. avium	N. America	USA	CO	2016	human		Hasan et al. 2019
CF00002-00378.MAV	CF00002	M. avium	N. America	USA	CO	2016	human	RDP.MAV.01	Hasan et al. 2019
CF00002-00401.MAV	CF00002	M. avium	N. America	USA	CO	2016	human		Hasan et al. 2019
CF00002-00587.MAV	CF00002	M. avium	N. America	USA	CO	2016	human	RDP.MAV.01	This study
CF00002-00598.MAV	CF00002	M. avium	N. America	USA	CO	2016	human		This study
CF00002-00658.MAV	CF00002	M. avium	N. America	USA	CO	2016	human		Hasan et al. 2019
CF00002-00773.MAV	CF00002	M. avium	N. America	USA	CO	2016	human		This study
CF00002-01165.MAV	CF00002	M. avium	N. America	USA	CO	2017	human		This study
CF00002-01791.MAV	CF00002	M. avium	N. America	USA	CO	2016	human		This study
CF00004-00018.MINT	CF00004	M. intracellulare subsp. intracellulare	N. America	USA	CO	2014	human		Hasan et al. 2019
CF00004-00019.MINT	CF00004	M. intracellulare subsp. intracellulare	N. America	USA	CO	2014	human	RDP.MINT.08	Hasan et al. 2019
CF00007-00024.MINT	CF00007	M. intracellulare subsp. intracellulare	N. America	USA	CO	2014	human		Hasan et al. 2019
CF00007-00025.MINT	CF00007	M. intracellulare subsp. intracellulare	N. America	USA	CO	2015	human		Hasan et al. 2019
CF00007-00070.MINT	CF00007	M. intracellulare subsp. intracellulare	N. America	USA	CO	2016	human		Hasan et al. 2019
CF00007-00073.MINT	CF00007	M. intracellulare subsp. intracellulare	N. America	USA	CO	2016	human		Hasan et al. 2019
CF00007-00402.MINT	CF00007	M. intracellulare subsp. intracellulare	N. America	USA	CO	2016	human		Hasan et al. 2019
CF00007-00613.MINT	CF00007	M. intracellulare subsp. intracellulare	N. America	USA	CO	2016	human		Hasan et al. 2019
CF00007-01164.MINT	CF00007	M. intracellulare subsp. intracellulare	N. America	USA	CO	2017	human		Hasan et al. 2019
CF00007-01167.MINT	CF00007	M. intracellulare subsp. intracellulare	N. America	USA	CO	2017	human		Hasan et al. 2019
CF00007-01501.MINT	CF00007	M. intracellulare subsp. intracellulare	N. America	USA	CO	2017	human		Hasan et al. 2019
CF00007-01640.MINT	CF00007	M. intracellulare subsp. intracellulare	N. America	USA	CO	2018	human		Hasan et al. 2019
CF00007-01716.MINT	CF00007	M. intracellulare subsp. intracellulare	N. America	USA	CO	2018	human		Hasan et al. 2019
CF00007-01717.MINT	CF00007	M. intracellulare subsp. intracellulare	N. America	USA	CO	2018	human		Hasan et al. 2019
CF00007-01789.MINT	CF00007	M. intracellulare subsp. intracellulare	N. America	USA	CO	2016	human		Hasan et al. 2019
CF00008-00396.MAV	CF00008	M. avium	N. America	USA	CO	2015	human		Hasan et al. 2019
CF00008-00399.MAV	CF00008	M. avium	N. America	USA	CO	2015	human		Hasan et al. 2019
CF00008-00581.MAV	CF00008	M. avium	N. America	USA	CO	2014	human		This study
CF00009-00029.MAV	CF00009	M. avium	N. America	USA	CO	2015	human		Hasan et al. 2019
CF00009-00030.MAV	CF00009	M. avium	N. America	USA	CO	2015	human		Hasan et al. 2019
CF00009-00031.MAV	CF00009	M. avium	N. America	USA	CO	2015	human		Hasan et al. 2019
CF00009-00433.MAV	CF00009	M. avium	N. America	USA	CO	2016	human		Hasan et al. 2019
CF00009-01089.MAV	CF00009	M. avium	N. America	USA	CO	2017	human		This study
CF00009-01718.MAV	CF00009	M. avium	N. America	USA	CO	2018	human		This study
CF00011-00054.MAV	CF00011	M. avium	N. America	USA	CO	2014	human		Hasan et al. 2019
CF00012-00032.MINT	CF00012	M. intracellulare subsp. intracellulare	N. America	USA	CO	2014	human		Hasan et al. 2019
CF00012-00033.MINT	CF00012	M. intracellulare subsp. intracellulare	N. America	USA	CO	2015	human		Hasan et al. 2019
CF00012-00034.MAV	CF00012	M. avium	N. America	USA	CO	2015	human		This study
CF00012-00055.MINT	CF00012	M. intracellulare subsp. intracellulare	N. America	USA	CO	2015	human		Hasan et al. 2019
CF00012-00435.MAV	CF00012	M. avium	N. America	USA	CO	2016	human		Hasan et al. 2019
CF00016-00503.MINT	CF00016	M. intracellulare subsp. intracellulare	N. America	USA	CO	2016	human		Hasan et al. 2019
CF00019-00043.MAV	CF00019	M. avium	N. America	USA	CO	2015	human		Hasan et al. 2019
CF00019-00044.MAV	CF00019	M. avium	N. America	USA	CO	2015	human		Hasan et al. 2019
CF00019-00381.MAV	CF00019	M. avium	N. America	USA	CO	2016	human		Hasan et al. 2019
CF00019-00589.MAV	CF00019	M. avium	N. America	USA	CO	2016	human		This study
CF00019-00662.MAV	CF00019	M. avium	N. America	USA	CO	2016	human		Hasan et al. 2019
CF00019-00723.MAV	CF00019	M. avium	N. America	USA	CO	2016	human		This study
CF00019-00738.MAV	CF00019	M. avium	N. America	USA	CO	2016	human		This study
CF00019-01166.MAV	CF00019	M. avium	N. America	USA	CO	2017	human		This study
CF00019-01316.MAV	CF00019	M. avium	N. America	USA	CO	2017	human		This study
CF00020-00046.MCHIM	CF00020	M. intracellulare subsp. chimaera	N. America	USA	CO	2015	human		Hasan et al. 2019
CF00021-01069.MAV	CF00021	M. avium	N. America	USA	CO	2017	human		This study
CF00021-01124.MAV	CF00021	M. avium	N. America	USA	CO	2017	human		This study
CF00022-00049.MAV	CF00022	M. avium	N. America	USA	CO	2015	human		Hasan et al. 2019
CF00022-00395.MAV	CF00022	M. avium	N. America	USA	CO	2015	human		This study
CF00022-00434.MAV	CF00022	M. avium	N. America	USA	CO	2016	human		Hasan et al. 2019
CF00025-00057.MINT	CF00025	M. intracellulare subsp. intracellulare	N. America	USA	CO	2015	human		Hasan et al. 2019
CF00026-00062.MAV	CF00026	M. avium	N. America	USA	CO	2014	human		Hasan et al. 2019
CF00026-00063.MAV	CF00026	M. avium	N. America	USA	CO	2014	human		Hasan et al. 2019
CF00026-00065.MAV	CF00026	M. avium	N. America	USA	CO	2015	human		Hasan et al. 2019
CF00027-00066.MAV	CF00027	M. avium	N. America	USA	CO	2015	human		Hasan et al. 2019
CF00028-00067.MAV	CF00028	M. avium	N. America	USA	CO	2015	human		Hasan et al. 2019
CF00028-00753.MINT	CF00028	M. intracellulare subsp. intracellulare	N. America	USA	CO	2016	human	RDP.MINT.05	Hasan et al. 2019
CF00029-00050.MAV	CF00029	M. avium	N. America	USA	CO	2015	human	RDP.MAV.03	Hasan et al. 2019
CF00029-00051.MAV	CF00029	M. avium	N. America	USA	CO	2015	human		Hasan et al. 2019
CF00029-00052.MAV	CF00029	M. avium	N. America	USA	CO	2015	human	RDP.MAV.03	Hasan et al. 2019
CF00029-00053.MAV	CF00029	M. avium	N. America	USA	CO	2015	human		Hasan et al. 2019
CF00029-00068.MAV	CF00029	M. avium	N. America	USA	CO	2015	human	RDP.MAV.03	Hasan et al. 2019
CF00029-01780.MAV	CF00029	M. avium	N. America	USA	CO	2015	human		This study
CF00051-01127.MINT	CF00051	M. intracellulare subsp. intracellulare	N. America	USA	CO	2017	human		Hasan et al. 2019
CF00051-02081.MINT	CF00051	M. intracellulare subsp. intracellulare	N. America	USA	CO	2018	human		Hasan et al. 2019
CF00052-00071.MAV	CF00052	M. avium	N. America	USA	CO	2016	human		Hasan et al. 2019
CF00052-00376.MAV	CF00052	M. avium	N. America	USA	CO	2016	human		Hasan et al. 2019
CF00052-00422.MAV	CF00052	M. avium	N. America	USA	CO	2016	human		Hasan et al. 2019
CF00052-00571.MAV	CF00052	M. avium	N. America	USA	CO	2016	human		This study
CF00052-01319.MAV	CF00052	M. avium	N. America	USA	CO	2017	human		This study
CF00057-00443.MAV	CF00057	M. avium	N. America	USA	KS	2015	human		Hasan et al. 2019
CF00058-00099.MAV	CF00058	M. avium	N. America	USA	OH	2015	human		Hasan et al. 2019
CF00058-00188.MAV	CF00058	M. avium	N. America	USA	OH	2016	human		Hasan et al. 2019
CF00058-00189.MAV	CF00058	M. avium	N. America	USA	OH	2016	human		Hasan et al. 2019
CF00059-00445.MINT	CF00059	M. intracellulare subsp. intracellulare	N. America	USA	AL	2016	human		Hasan et al. 2019
CF00060-00174.MAV	CF00060	M. avium	N. America	USA	MA	2015	human		Hasan et al. 2019
CF00060-00175.MAV	CF00060	M. avium	N. America	USA	MA	2015	human		Hasan et al. 2019
CF00060-00446.MCHIM	CF00060	M. intracellulare subsp. chimaera	N. America	USA	MA	2015	human		Hasan et al. 2019
CF00062-00447.MAV	CF00062	M. avium	N. America	USA	MA	2016	human		Hasan et al. 2019
CF00063-00448.MAV	CF00063	M. avium	N. America	USA	KS	2016	human		Hasan et al. 2019
CF00070-00220.MCHIM	CF00070	M. intracellulare subsp. chimaera	N. America	USA	OH	2015	human	RDP.MCHIM.03	Hasan et al. 2019
CF00073-00222.MINT	CF00073	M. intracellulare subsp. intracellulare	N. America	USA	CO	2016	human		Hasan et al. 2019
CF00074-00223.MINT	CF00074	M. intracellulare subsp. intracellulare	N. America	USA	KS	2016	human	RDP.MINT.07	Hasan et al. 2019
CF00075-00224.MAV	CF00075	M. avium	N. America	USA	CO	2015	human		Hasan et al. 2019
CF00078-00227.MINT	CF00078	M. intracellulare subsp. intracellulare	N. America	USA	CO	2016	human		Hasan et al. 2019
CF00078-00721.MINT	CF00078	M. intracellulare subsp. intracellulare	N. America	USA	CO	2016	human		Hasan et al. 2019
CF00079-00228.MINT	CF00079	M. intracellulare subsp. intracellulare	N. America	USA	TN	2016	human	RDP.MINT.01	Hasan et al. 2019
CF00083-00088.MAV	CF00083	M. avium	N. America	USA	FL	2016	human		Hasan et al. 2019
CF00084-00089.MINT	CF00084	M. intracellulare subsp. intracellulare	N. America	USA	OR	2016	human	RDP.MINT.09	Hasan et al. 2019
CF00087-00092.MINT	CF00087	M. intracellulare subsp. intracellulare	N. America	USA	TN	2016	human		Hasan et al. 2019
CF00092-00097.MINT	CF00092	M. intracellulare subsp. intracellulare	N. America	USA	KS	2016	human	RDP.MINT.10	Hasan et al. 2019
CF00095-00100.MAV	CF00095	M. avium	N. America	USA	CO	2015	human		Hasan et al. 2019
CF00098-00103.MINT	CF00098	M. intracellulare subsp. intracellulare	N. America	USA	CO	2016	human		Hasan et al. 2019
CF00098-00370.MINT	CF00098	M. intracellulare subsp. intracellulare	N. America	USA	CO	2016	human		Hasan et al. 2019
CF00100-00195.MAV	CF00100	M. avium	N. America	USA	OH	2016	human		Hasan et al. 2019
CF00100-00196.MAV	CF00100	M. avium	N. America	USA	OH	2015	human		Hasan et al. 2019
CF00105-00109.MINT	CF00105	M. intracellulare subsp. intracellulare	N. America	USA	AL	2016	human		Hasan et al. 2019
CF00107-00111.MINT	CF00107	M. intracellulare subsp. intracellulare	N. America	USA	CO	2015	human		Hasan et al. 2019
CF00110-00114.MAV	CF00110	M. avium	N. America	USA	MA	2016	human		Hasan et al. 2019
CF00111-00115.MAV	CF00111	M. avium	N. America	USA	ID	2016	human		Hasan et al. 2019
CF00112-01031.MCHIM	CF00112	M. intracellulare subsp. chimaera	N. America	USA	TN	2016	human	RDP.MCHIM.03	Hasan et al. 2019
CF00115-00119.MCHIM	CF00115	M. intracellulare subsp. chimaera	N. America	USA	CO	2016	human	RDP.MCHIM.05	Hasan et al. 2019
CF00117-00121.MAV	CF00117	M. avium	N. America	USA	TN	2016	human		Hasan et al. 2019
CF00119-00123.MINT	CF00119	M. intracellulare subsp. intracellulare	N. America	USA	FL	2015	human		Hasan et al. 2019
CF00124-00128.MAV	CF00124	M. avium	N. America	USA	TN	2016	human		Hasan et al. 2019
CF00126-00130.MAV	CF00126	M. avium	N. America	USA	OH	2016	human		Hasan et al. 2019
CF00126-00790.MAV	CF00126	M. avium	N. America	USA	OH	2016	human		This study
CF00127-00131.MAV	CF00127	M. avium	N. America	USA	KS	2015	human		Hasan et al. 2019
CF00128-00132.MAV	CF00128	M. avium	N. America	USA	WA	2015	human		Hasan et al. 2019
CF00129-00133.MCHIM	CF00129	M. intracellulare subsp. chimaera	N. America	USA	IN	2015	human	RDP.MCHIM.01	Hasan et al. 2019
CF00131-00203.MINT	CF00131	M. intracellulare subsp. intracellulare	N. America	USA	CO	2016	human		Hasan et al. 2019
CF00131-00798.MINT	CF00131	M. intracellulare subsp. intracellulare	N. America	USA	CO	2016	human		Hasan et al. 2019
CF00131-00799.MINT	CF00131	M. intracellulare subsp. intracellulare	N. America	USA	CO	2017	human		Hasan et al. 2019
CF00132-00136.MINT	CF00132	M. intracellulare subsp. intracellulare	N. America	USA	CO	2016	human		Hasan et al. 2019
CF00132-00382.MINT	CF00132	M. intracellulare subsp. intracellulare	N. America	USA	CO	2016	human		Hasan et al. 2019
CF00132-00383.MINT	CF00132	M. intracellulare subsp. intracellulare	N. America	USA	CO	2016	human		Hasan et al. 2019
CF00132-00762.MINT	CF00132	M. intracellulare subsp. intracellulare	N. America	USA	CO	2017	human		Hasan et al. 2019
CF00132-00764.MINT	CF00132	M. intracellulare subsp. intracellulare	N. America	USA	CO	2017	human		Hasan et al. 2019
CF00132-00796.MINT	CF00132	M. intracellulare subsp. intracellulare	N. America	USA	CO	2017	human		Hasan et al. 2019
CF00132-00797.MINT	CF00132	M. intracellulare subsp. intracellulare	N. America	USA	CO	2016	human		Hasan et al. 2019
CF00132-00921.MINT	CF00132	M. intracellulare subsp. intracellulare	N. America	USA	CO	2017	human		Hasan et al. 2019
CF00132-01062.MINT	CF00132	M. intracellulare subsp. intracellulare	N. America	USA	CO	2017	human		Hasan et al. 2019
CF00132-01116.MINT	CF00132	M. intracellulare subsp. intracellulare	N. America	USA	CO	2017	human		Hasan et al. 2019
CF00132-01321.MAV	CF00132	M. avium	N. America	USA	CO	2017	human		This study
CF00132-01786.MINT	CF00132	M. intracellulare subsp. intracellulare	N. America	USA	CO	2016	human		Hasan et al. 2019
CF00132-01790.MINT	CF00132	M. intracellulare subsp. intracellulare	N. America	USA	CO	2016	human		Hasan et al. 2019
CF00139-00142.MINT	CF00139	M. intracellulare subsp. intracellulare	N. America	USA	CA	2016	human	RDP.MINT.05	Hasan et al. 2019
CF00141-00206.MAV	CF00141	M. avium	N. America	USA	FL	2016	human		Hasan et al. 2019
CF00145-00148.MINT	CF00145	M. intracellulare subsp. intracellulare	N. America	USA	CA	2016	human		Hasan et al. 2019
CF00146-00149.MAV	CF00146	M. avium	N. America	USA	OH	2016	human		Hasan et al. 2019
CF00150-00152.MAV	CF00150	M. avium	N. America	USA	TN	2016	human		Hasan et al. 2019
CF00152-00469.MINT	CF00152	M. intracellulare subsp. intracellulare	N. America	USA	IL	2016	human	RDP.MINT.03	Hasan et al. 2019
CF00153-00155.MINT	CF00153	M. intracellulare subsp. intracellulare	N. America	USA	OH	2016	human		Hasan et al. 2019
CF00153-00818.MINT	CF00153	M. intracellulare subsp. intracellulare	N. America	USA	CO	2016	human		Hasan et al. 2019
CF00153-00826.MINT	CF00153	M. intracellulare subsp. intracellulare	N. America	USA	CO	2016	human		Hasan et al. 2019
CF00153-00835.MINT	CF00153	M. intracellulare subsp. intracellulare	N. America	USA	CO	2016	human		Hasan et al. 2019
CF00153-00836.MINT	CF00153	M. intracellulare subsp. intracellulare	N. America	USA	OH	2016	human		Hasan et al. 2019
CF00153-01108.MINT	CF00153	M. intracellulare subsp. intracellulare	N. America	USA	CO	2017	human		Hasan et al. 2019
CF00155-00157.MCHIM	CF00155	M. intracellulare subsp. chimaera	N. America	USA	KS	2016	human		Hasan et al. 2019
CF00158-01423.MAV	CF00158	M. avium	N. America	USA	CO	2017	human	RDP.MAV.03	This study
CF00158-01469.MINT	CF00158	M. intracellulare subsp. intracellulare	N. America	USA	CO	2017	human		Hasan et al. 2019
CF00161-00162.MAV	CF00161	M. avium	N. America	USA	IN	2016	human		Hasan et al. 2019
CF00163-00164.MAV	CF00163	M. avium	N. America	USA	CO	2016	human		Hasan et al. 2019
CF00164-00165.MAV	CF00164	M. avium	N. America	USA	ID	2016	human		Hasan et al. 2019
CF00166-00167.MAV	CF00166	M. avium	N. America	USA	IN	2016	human		Hasan et al. 2019
CF00168-00169.MAV	CF00168	M. avium	N. America	USA	CO	2016	human		Hasan et al. 2019
CF00168-00170.MAV	CF00168	M. avium	N. America	USA	CO	2016	human		Hasan et al. 2019
CF00168-00218.MAV	CF00168	M. avium	N. America	USA	CO	2016	human		Hasan et al. 2019
CF00168-00616.MAV	CF00168	M. avium	N. America	USA	CO	2016	human		This study
CF00187-00369.MCHIM	CF00187	M. intracellulare subsp. chimaera	N. America	USA	TN	2016	human	RDP.MCHIM.01	Hasan et al. 2019
CF00188-00371.MAV	CF00188	M. avium	N. America	USA	TN	2016	human		Hasan et al. 2019
CF00189-00372.MAV	CF00189	M. avium	N. America	USA	CO	2016	human		Hasan et al. 2019
CF00190-00373.MAV	CF00190	M. avium	N. America	USA	IN	2016	human		Hasan et al. 2019
CF00193-00177.MAV	CF00193	M. avium	N. America	USA	CO	2016	human		Hasan et al. 2019
CF00193-00379.MAV	CF00193	M. avium	N. America	USA	CO	2016	human		Hasan et al. 2019
CF00193-01443.MINT	CF00193	M. intracellulare subsp. intracellulare	N. America	USA	CO	2016	human		Hasan et al. 2019
CF00194-00380.MCHIM	CF00194	M. intracellulare subsp. chimaera	N. America	USA	TN	2016	human	RDP.MCHIM.01	Hasan et al. 2019
CF00198-00385.MAV	CF00198	M. avium	N. America	USA	CO	2016	human		This study
CF00198-00595.MAV	CF00198	M. avium	N. America	USA	CO	2016	human		This study
CF00198-00617.MAV	CF00198	M. avium	N. America	USA	CO	2016	human		This study
CF00198-00623.MAV	CF00198	M. avium	N. America	USA	CO	2016	human		This study
CF00198-00657.MAV	CF00198	M. avium	N. America	USA	CO	2016	human		Hasan et al. 2019
CF00198-00663.MAV	CF00198	M. avium	N. America	USA	CO	2016	human		Hasan et al. 2019
CF00198-00665.MAV	CF00198	M. avium	N. America	USA	CO	2016	human		Hasan et al. 2019
CF00198-00724.MAV	CF00198	M. avium	N. America	USA	CO	2016	human		This study
CF00198-00730.MAV	CF00198	M. avium	N. America	USA	CO	2016	human		This study
CF00198-00733.MAV	CF00198	M. avium	N. America	USA	CO	2016	human		This study
CF00198-00734.MAV	CF00198	M. avium	N. America	USA	CO	2016	human		This study
CF00198-00737.MAV	CF00198	M. avium	N. America	USA	CO	2016	human		This study
CF00198-01788.MAV	CF00198	M. avium	N. America	USA	CO	2016	human		This study
CF00231-00506.MAV	CF00231	M. avium	N. America	USA	CO	2016	human	RDP.MAV.01	This study
CF00254-00546.MCHIM	CF00254	M. intracellulare subsp. chimaera	N. America	USA	TN	2016	human	RDP.MCHIM.01	Hasan et al. 2019
CF00261-00553.MCHIM-MINT	CF00261	M. intracellulare subsp. chimaera	N. America	USA	MI	2016	human		Hasan et al. 2019
CF00265-00611.MCHIM	CF00265	M. intracellulare subsp. chimaera	N. America	USA	FL	2016	human	RDP.MCHIM.03	Hasan et al. 2019
CF00293-00825.MAV	CF00293	M. avium	N. America	USA	IN	2016	human		This study
CF00294-00785.MINT	CF00294	M. intracellulare subsp. intracellulare	N. America	USA	FL	2016	human	RDP.MINT.03	Hasan et al. 2019
CF00296-00775.MAV	CF00296	M. avium	N. America	USA	MA	2016	human		This study
CF00302-00814.MCHIM	CF00302	M. intracellulare subsp. chimaera	N. America	USA	OH	2016	human		Hasan et al. 2019
CF00319-01844.MINT	CF00319	M. intracellulare subsp. intracellulare	N. America	USA	TX	2018	human		Hasan et al. 2019
CF00319-01879.MINT	CF00319	M. intracellulare subsp. intracellulare	N. America	USA	TX	2018	human		Hasan et al. 2019
CF00319-01993.MINT	CF00319	M. intracellulare subsp. intracellulare	N. America	USA	TX	2018	human		Hasan et al. 2019
CF00319-02089.MINT	CF00319	M. intracellulare subsp. intracellulare	N. America	USA	TX	2018	human		Hasan et al. 2019
CF00358-01030.MAV	CF00109	M. avium	N. America	USA	TN	2016	human		Hasan et al. 2019
CF00744-00757.MAV	CF00744	M. avium	N. America	USA	CO	2016	human		This study
CF00744-01365.MAV	CF00744	M. avium	N. America	USA	CO	2017	human		This study
CF00745-01357.MAV	CF00745	M. avium	N. America	USA	CO	2017	human		This study
CF00745-01621.MAV	CF00745	M. avium	N. America	USA	CO	2017	human		This study
CF00746-01794.MINT	CF00746	M. intracellulare subsp. intracellulare	N. America	USA	CO	2016	human		Hasan et al. 2019
CF00746-01795.MINT	CF00746	M. intracellulare subsp. intracellulare	N. America	USA	CO	2011	human		Hasan et al. 2019
CF00747-01793.MAV	CF00747	M. avium	N. America	USA	CO	2016	human		This study
CF00766-00858.MCHIM	CF00766	M. intracellulare subsp. chimaera	N. America	USA	TX	2016	human	RDP.MCHIM.05	Hasan et al. 2019
CF00770-00654.MCHIM	CF00770	M. intracellulare subsp. chimaera	N. America	USA	OH	2016	human		Hasan et al. 2019
CF00775-00664.MINT	CF00775	M. intracellulare subsp. intracellulare	N. America	USA	OH	2016	human		Hasan et al. 2019
CF00775-00784.MINT	CF00775	M. intracellulare subsp. intracellulare	N. America	USA	OH	2016	human		Hasan et al. 2019
CF00776-00667.MAV	CF00776	M. avium	N. America	USA	CO	2016	human		Hasan et al. 2019
CF00776-00786.MAV	CF00776	M. avium	N. America	USA	CO	2016	human		This study
CF00776-00788.MAV	CF00776	M. avium	N. America	USA	CO	2016	human	RDP.MAV.01	This study
CF00776-00920.MAV	CF00776	M. avium	N. America	USA	CO	2017	human		This study
CF00778-00668.MAV	CF00778	M. avium	N. America	USA	KS	2016	human		Hasan et al. 2019
CF00779-00669.MAV	CF00779	M. avium	N. America	USA	KS	2016	human		Hasan et al. 2019
CF00782-00671.MAV	CF00782	M. avium	N. America	USA	PA	2016	human		Hasan et al. 2019
CF00782-00672.MAV	CF00782	M. avium	N. America	USA	PA	2016	human		Hasan et al. 2019
CF00782-00673.MAV	CF00782	M. avium	N. America	USA	PA	2016	human		Hasan et al. 2019
CF00782-00674.MAV	CF00782	M. avium	N. America	USA	PA	2016	human		Hasan et al. 2019
CF00797-01046.MINT	CF00797	M. intracellulare subsp. intracellulare	N. America	USA	CO	2017	human		This study
CF00801-00713.MINT	CF00801	M. intracellulare subsp. intracellulare	N. America	USA	CO	2016	human	RDP.MINT.06	This study
CF00801-01059.MINT	CF00801	M. intracellulare subsp. intracellulare	N. America	USA	CO	2017	human	RDP.MINT.06	This study
CF00801-01474.MINT	CF00801	M. intracellulare subsp. intracellulare	N. America	USA	CO	2017	human	RDP.MINT.06	This study
CF00801-01478.MINT	CF00801	M. intracellulare subsp. intracellulare	N. America	USA	CO	2017	human	RDP.MINT.06	This study
CF00804-01171.MINT	CF00804	M. intracellulare subsp. intracellulare	N. America	USA	AL	2016	human	RDP.MINT.02	This study
CF00808-00727.MINT	CF00808	M. intracellulare subsp. intracellulare	N. America	USA	MI	2016	human	RDP.MINT.02	This study
CF00808-01782.MINT	CF00808	M. intracellulare subsp. intracellulare	N. America	USA	MI	2011	human	RDP.MINT.02	This study
CF00812-01060.MAV	CF00812	M. avium	N. America	USA	CO	2017	human		This study
CF00812-01090.MINT	CF00812	M. intracellulare subsp. intracellulare	N. America	USA	CO	2017	human		This study
CF00812-01117.MINT	CF00812	M. intracellulare subsp. intracellulare	N. America	USA	CO	2017	human		This study
CF00812-01364.MAV	CF00812	M. avium	N. America	USA	CO	2017	human	RDP.MAV.01	This study
CF00812-01538.MAV	CF00812	M. avium	N. America	USA	CO	2017	human	RDP.MAV.01	This study
CF00818-00759.MAV	CF00818	M. avium	N. America	USA	LA	2017	human		This study
CF00825-00769.MAV	CF00825	M. avium	N. America	USA	CO	2016	human		This study
CF00828-01038.MINT	CF00828	M. intracellulare subsp. intracellulare	N. America	USA	CO	2016	human		This study
CF00834-00782.MINT	CF00834	M. intracellulare subsp. intracellulare	N. America	USA	CO	2016	human	RDP.MINT.06	This study
CF00838-00794.MCHIM	CF00838	M. intracellulare subsp. chimaera	N. America	USA	OH	2016	human		This study
CF00838-00795.MCHIM	CF00838	M. intracellulare subsp. chimaera	N. America	USA	OH	2016	human		This study
CF00839-00803.MCHIM	CF00839	M. intracellulare subsp. chimaera	N. America	USA	CO	2016	human	RDP.MCHIM.03	This study
CF00841-00806.MINT	CF00841	M. intracellulare subsp. intracellulare	N. America	USA	CO	2016	human		This study
CF00842-00807.MCHIM	CF00842	M. intracellulare subsp. chimaera	N. America	USA	TN	2016	human	RDP.MCHIM.01	This study
CF00843-00812.MINT	CF00843	M. intracellulare subsp. intracellulare	N. America	USA	FL	2017	human		This study
CF00850-00830.MINT	CF00850	M. intracellulare subsp. intracellulare	N. America	USA	FL	2016	human		This study
CF00877-00980.MAV	CF00877	M. avium	N. America	USA	TX	2017	human		This study
CF00877-01817.MAV	CF00877	M. avium	N. America	USA	TX	2018	human		This study
CF00880-00895.MAV	CF00880	M. avium	N. America	USA	VT	2017	human		This study
CF00880-00986.MAV	CF00880	M. avium	N. America	USA	VT	2017	human		This study
CF00880-00987.MAV	CF00880	M. avium	N. America	USA	VT	2017	human		This study
CF00881-00896.MAV	CF00881	M. avium	N. America	USA	VT	2017	human		This study
CF00883-00901.MINT	CF00883	M. intracellulare subsp. intracellulare	N. America	USA	TX	2017	human		This study
CF00885-00904.MAV	CF00885	M. avium	N. America	USA	TX	2017	human	RDP.MAV.02	This study
CF00885-00995.MAV	CF00885	M. avium	N. America	USA	TX	2017	human	RDP.MAV.02	This study
CF00885-01290.MAV	CF00885	M. avium	N. America	USA	TX	2017	human	RDP.MAV.02	This study
CF00888-00907.MINT	CF00888	M. intracellulare subsp. intracellulare	N. America	USA	TX	2017	human		This study
CF00888-00971.MINT	CF00888	M. intracellulare subsp. intracellulare	N. America	USA	TX	2017	human		This study
CF00904-00931.MCHIM	CF00904	M. intracellulare subsp. chimaera	N. America	USA	VT	2017	human	RDP.MCHIM.02	This study
CF00909-00936.MINT	CF00909	M. intracellulare subsp. intracellulare	N. America	USA	IA	2017	human		This study
CF00913-01377.MAV	CF00913	M. avium	N. America	USA	CO	2017	human		This study
CF00913-01656.MAV	CF00913	M. avium	N. America	USA	CO	2017	human		This study
CF00913-02292.MAV	CF00913	M. avium	N. America	USA	CO	2019	human		This study
CF00921-00970.MAV	CF00921	M. avium	N. America	USA	TX	2017	human		This study
CF00921-00983.MAV	CF00921	M. avium	N. America	USA	TX	2017	human		This study
CF00921-01258.MAV	CF00921	M. avium	N. America	USA	TX	2017	human		This study
CF00921-01439.MAV	CF00921	M. avium	N. America	USA	TX	2017	human		This study
CF00921-01866.MAV	CF00921	M. avium	N. America	USA	TX	2018	human		This study
CF00921-01898.MAV	CF00921	M. avium	N. America	USA	TX	2018	human		This study
CF00921-02005.MAV	CF00921	M. avium	N. America	USA	TX	2018	human		This study
CF00922-00972.MINT	CF00922	M. intracellulare subsp. intracellulare	N. America	USA	TX	2017	human	RDP.MINT.01	This study
CF00922-01264.MINT	CF00922	M. intracellulare subsp. intracellulare	N. America	USA	TX	2017	human	RDP.MINT.01	This study
CF00924-00975.MINT	CF00924	M. intracellulare subsp. intracellulare	N. America	USA	IA	2017	human		This study
CF00924-01713.MAV	CF00924	M. avium	N. America	USA	IA	2017	human		This study
CF00924-02001.MAV	CF00924	M. avium	N. America	USA	IA	2018	human		This study
CF00927-00985.MCHIM	CF00927	M. intracellulare subsp. chimaera	N. America	USA	VT	2017	human	RDP.MCHIM.02	This study
CF00928-01833.MCHIM	CF00928	M. intracellulare subsp. chimaera	N. America	USA	VT	2018	human	RDP.MCHIM.02	This study
CF00929-00989.MAV	CF00929	M. avium	N. America	USA	VT	2017	human	RDP.MAV.04	This study
CF00934-00994.MINT	CF00934	M. intracellulare subsp. intracellulare	N. America	USA	TX	2017	human		This study
CF00934-01649.MINT	CF00934	M. intracellulare subsp. intracellulare	N. America	USA	TX	2017	human		This study
CF00934-01878.MINT	CF00934	M. intracellulare subsp. intracellulare	N. America	USA	TX	2018	human		This study
CF00934-02090.MINT	CF00934	M. intracellulare subsp. intracellulare	N. America	USA	TX	2018	human		This study
CF00935-01132.MCHIM	CF00935	M. intracellulare subsp. chimaera	N. America	USA	FL	2017	human	RDP.MCHIM.03	This study
CF00936-00998.MAV	CF00936	M. avium	N. America	USA	MI	2017	human		This study
CF00938-01000.MAV	CF00938	M. avium	N. America	USA	MI	2017	human		This study
CF00940-01003.MAV	CF00940	M. avium	N. America	USA	MI	2017	human		This study
CF00941-01004.MAV	CF00941	M. avium	N. America	USA	MI	2017	human		This study
CF00942-01005.MAV	CF00942	M. avium	N. America	USA	TX	2016	human		This study
CF00942-01436.MAV	CF00942	M. avium	N. America	USA	TX	2017	human		This study
CF00944-01007.MINT	CF00944	M. intracellulare subsp. intracellulare	N. America	USA	IA	2017	human		This study
CF00944-01008.MINT	CF00944	M. intracellulare subsp. intracellulare	N. America	USA	IA	2017	human		This study
CF00944-01711.MINT	CF00944	M. intracellulare subsp. intracellulare	N. America	USA	IA	2017	human		This study
CF00944-02006.MINT	CF00944	M. intracellulare subsp. chimaera	N. America	USA	IA	2018	human		This study
CF00944-02151.MINT	CF00944	M. intracellulare subsp. chimaera	N. America	USA	IA	2018	human		This study
CF00960-01039.MAV	CF00960	M. avium	N. America	USA	WA	2017	human		This study
CF00962-01041.MINT	CF00962	M. intracellulare subsp. intracellulare	N. America	USA	KS	2017	human		This study
CF00964-01043.MCHIM	CF00964	M. intracellulare subsp. chimaera	N. America	USA	TN	2017	human	RDP.MCHIM.01	This study
CF00965-01044.MAV	CF00965	M. avium	N. America	USA	CO	2017	human		This study
CF00966-01045.MCHIM-MINT	CF00966	M. intracellulare subsp. chimaera	N. America	USA	CO	2017	human	RDP.MCHIM.04	This study
CF00967-01047.MCHIM	CF00967	M. intracellulare subsp. chimaera	N. America	USA	TN	2017	human	RDP.MCHIM.01	This study
CF00968-01220.MCHIM	CF00968	M. intracellulare subsp. chimaera	N. America	USA	FL	2016	human		This study
CF00985-01092.MAV	CF00985	M. avium	N. America	USA	IA	2017	human		This study
CF00993-01103.MAV	CF00993	M. avium	N. America	USA	VT	2017	human		This study
CF01002-01208.MAV	CF01002	M. avium	N. America	USA	KS	2017	human		This study
CF01018-01170.MINT	CF01018	M. intracellulare subsp. intracellulare	N. America	USA	FL	2017	human		This study
CF01035-01201.MAV	CF01035	M. avium	N. America	USA	NY	2016	human		This study
CF01036-01202.MAV	CF01036	M. avium	N. America	USA	NY	2016	human		This study
CF01037-01204.MCHIM-MINT	CF01037	M. intracellulare subsp. chimaera	N. America	USA	NY	2016	human		This study
CF01043-01218.MINT	CF01043	M. intracellulare subsp. intracellulare	N. America	USA	OH	2017	human	RDP.MINT.04	This study
CF01079-02115.MINT	CF01079	M. intracellulare subsp. intracellulare	N. America	USA	AL	2017	human	RDP.MINT.09	This study
CF01099-01834.MCHIM	CF01099	M. intracellulare subsp. chimaera	N. America	USA	VT	2018	human	RDP.MCHIM.02	This study
CF01101-01287.MINT	CF01101	M. intracellulare subsp. intracellulare	N. America	USA	TX	2017	human		This study
CF01102-01288.MINT	CF01102	M. intracellulare subsp. intracellulare	N. America	USA	TX	2017	human		This study
CF01103-01292.MAV	CF01103	M. avium	N. America	USA	VT	2017	human		This study
CF01114-01266.MCHIM	CF01114	M. intracellulare subsp. chimaera	N. America	USA	TX	2017	human	RDP.MCHIM.01	This study
CF01311-01388.MAV	CF01311	M. avium	N. America	USA	VT	2017	human		This study
CF01313-01389.MAV	CF01313	M. avium	N. America	USA	VT	2017	human		This study
CF01376-01432.MINT	CF01376	M. intracellulare subsp. intracellulare	N. America	USA	TX	2017	human		This study
CF01376-01861.MINT	CF01376	M. intracellulare subsp. intracellulare	N. America	USA	TX	2018	human		This study
CF01376-01894.MINT	CF01376	M. intracellulare subsp. intracellulare	N. America	USA	TX	2018	human		This study
CF01376-01911.MINT	CF01376	M. intracellulare subsp. intracellulare	N. America	USA	TX	2018	human		This study
CF01376-01947.MINT	CF01376	M. intracellulare subsp. intracellulare	N. America	USA	TX	2018	human		This study
CF01659-02092.MINT	CF01659	M. intracellulare subsp. intracellulare	N. America	USA	CO	2018	human	RDP.MINT.08	This study
CF01675-01848.MAV	CF01675	M. avium	N. America	USA	TX	2018	human		This study
CF01675-01906.MINT	CF01675	M. intracellulare subsp. intracellulare	N. America	USA	TX	2018	human	RDP.MINT.01	This study
CF01687-01693.MAV	CF01687	M. avium	N. America	USA	TX	2017	human	RDP.MAV.02	This study
CF01687-01845.MAV	CF01687	M. avium	N. America	USA	TX	2018	human	RDP.MAV.02	This study
CF01687-01897.MAV	CF01687	M. avium	N. America	USA	TX	2018	human	RDP.MAV.02	This study
CF01687-01934.MAV	CF01687	M. avium	N. America	USA	TX	2018	human	RDP.MAV.02	This study
CF01687-01981.MAV	CF01687	M. avium	N. America	USA	TX	2018	human	RDP.MAV.02	This study
CF01694-01697.MINT	CF01694	M. intracellulare subsp. intracellulare	N. America	USA	TX	2018	human		This study
CF01694-01815.MINT	CF01694	M. intracellulare subsp. intracellulare	N. America	USA	TX	2018	human		This study
CF01694-01960.MINT	CF01694	M. intracellulare subsp. intracellulare	N. America	USA	TX	2018	human		This study
CF01694-02002.MINT	CF01694	M. intracellulare subsp. intracellulare	N. America	USA	TX	2018	human		This study
CF01705-01704.MAV	CF01705	M. avium	N. America	USA	IA	2017	human		This study
CF01706-01705.MINT	CF01706	M. intracellulare subsp. intracellulare	N. America	USA	IA	2017	human		This study
CF01706-01706.MINT	CF01706	M. intracellulare subsp. intracellulare	N. America	USA	IA	2017	human		This study
CF01708-01707.MCHIM	CF01708	M. intracellulare subsp. chimaera	N. America	USA	IA	2017	human	RDP.MCHIM.02	This study
CF01708-01871.MCHIM	CF01708	M. intracellulare subsp. chimaera	N. America	USA	IA	2018	human	RDP.MCHIM.03	This study
CF01709-01708.MINT	CF01709	M. intracellulare subsp. intracellulare	N. America	USA	IA	2017	human	RDP.MINT.07	This study
CF01709-01709.MINT	CF01709	M. intracellulare subsp. intracellulare	N. America	USA	IA	2017	human	RDP.MINT.07	This study
CF01709-01990.MINT	CF01709	M. intracellulare subsp. intracellulare	N. America	USA	IA	2018	human	RDP.MINT.07	This study
CF01710-01710.MAV	CF01710	M. avium	N. America	USA	IA	2017	human		This study
CF01762-01745.MAV	CF01762	M. avium	N. America	USA	TX	2017	human		This study
CF01780-01755.MCHIM	CF01780	M. intracellulare subsp. chimaera	N. America	USA	VT	2018	human	RDP.MCHIM.02	This study
CF01882-01843.MINT	CF01882	M. intracellulare subsp. intracellulare	N. America	USA	TX	2018	human		This study
CF01882-01955.MINT	CF01882	M. intracellulare subsp. intracellulare	N. America	USA	TX	2018	human		This study
CF01882-01974.MINT	CF01882	M. intracellulare subsp. intracellulare	N. America	USA	TX	2018	human		This study
CF01882-02088.MINT	CF01882	M. intracellulare subsp. intracellulare	N. America	USA	TX	2018	human		This study
CF02022-01915.MINT	CF02022	M. intracellulare subsp. intracellulare	N. America	USA	IA	2018	human		This study
CF02029-01919.MCHIM	CF02029	M. intracellulare subsp. chimaera	N. America	USA	IA	2018	human		This study
CF02060-01942.MAV	CF02060	M. avium	N. America	USA	IA	2018	human		This study
CF02070-01952.MCHIM	CF02070	M. intracellulare subsp. chimaera	N. America	USA	VT	2018	human	RDP.MCHIM.01	This study
CF02099-01976.MCHIM	CF02099	M. intracellulare subsp. chimaera	N. America	USA	VT	2018	human	RDP.MCHIM.02	This study
CF02102-01979.MAV	CF02102	M. avium	N. America	USA	VT	2018	human	RDP.MAV.04	This study
CF02115-01992.MINT	CF02115	M. intracellulare subsp. intracellulare	N. America	USA	TX	2018	human		This study
CF02119-01996.MINT	CF02119	M. intracellulare subsp. intracellulare	N. America	USA	TX	2018	human	RDP.MINT.04	This study
CF02130-02004.MCHIM	CF02130	M. intracellulare subsp. chimaera	N. America	USA	TX	2018	human	RDP.MCHIM.02	This study
CF02166-02028.MAV	CF02166	M. avium	N. America	USA	TX	2018	human		This study
CF02173-02033.MAV	CF02173	M. avium	N. America	USA	TX	2018	human		This study
CF02173-02302.MAV	CF02173	M. avium	N. America	USA	TX	2019	human		This study
CF02208-02066.MINT	CF02208	M. intracellulare subsp. intracellulare	N. America	USA	AL	2018	human		This study
CF02209-02067.MINT	CF02209	M. intracellulare subsp. intracellulare	N. America	USA	AL	2018	human		This study
CF02284-02127.MAV	CF02284	M. avium	N. America	USA	MI	2018	human		This study
CF02291-02132.MAV	CF02291	M. avium	N. America	USA	NC	2019	human		This study
CF02318-02155	CF02318	M. avium	N. America	USA	MD	2018	human		This study
CF02460-02285.MCHIM	CF02460	M. intracellulare subsp. chimaera	N. America	USA	MI	2018	human	RDP.MCHIM.03	This study
CF02470-02295.MINT	CF02470	M. intracellulare subsp. intracellulare	N. America	USA	CO	2019	human	RDP.MINT.10	This study
CF02487-02311.MAV	CF02487	M. avium	N. America	USA	MD	2018	human		This study
